# Supplementary material for: Comparative study of the mycorrhizal root transcriptomes of wild and cultivated rice in response to the pathogen Magnaporthe oryzae
Source: Rice (N Y). 2019 May 10;12:35. doi: 10.1186/s12284-019-0287-9 (PMC6510786; doi:10.1186/s12284-019-0287-9)
Supplement: Supplementary file 4 — Table S3. KEGG analysis of the response of Rhizoglomus intraradices-inoculated wild rice plants to infection by Magnaporthe oryzae in the ‘Wp+R vs. Wp’ (a) and ‘Cp+R vs. Cp’ (b) comparisons. Cp + R, AMF-inoculated cultivated rice infected with M. oryzae; Cp, AMF-uninoculated cultivated rice infected with M. oryzae; Wp + R, AMF-inoculated wild rice infected with M. oryzae; Wp, AMF-uninoculated wild rice infected with M. oryzae. (XLS 63 kb) [file 12284_2019_287_MOESM4_ESM.xls]

## Sheet: Wp+G vs. Wp
Additional file 4: Table S3a KEGG analysis of the response of Rhizoglomus intraradices-inoculated wild rice plants to infection by Magnaporthe oryzae in the ‘Wp+R vs. Wp’ comparison.
Pathway	gene_ID	log2(fold-change)	q_value	InterPro description
Spliceosome	Os03g0314100	0.26574	0.037328	Helicase-associated domain||Helicase, superfamily 1/2, ATP-binding domain||P-loop containing nucleoside triphosphate hydrolase||AAA+ ATPase domain||Helicase, C-terminal
	Os02g0759800	0.61575	6.8275e-11	SKI-interacting protein SKIP, SNW domain||SKI-interacting protein, SKIP
	Os11g0703900	0.2693	0.016255	Heat shock protein 70 family||Heat shock protein 70kD, peptide-binding domain||Heat shock protein 70, conserved site||Heat shock protein 70kD, C-terminal domain
	Os02g0122800	0.52659	3.9957e-08	Nucleotide-binding, alpha-beta plait||RNA recognition motif domain
	Os07g0626200	0.66422	9.1657e-06	Acin1, RNSP1-SAP18 binding (RSB) motif||Nucleotide-binding, alpha-beta plait||SAP domain
	Os03g0138100	0.35755	0.0017572	RNA recognition motif domain||Nucleotide-binding, alpha-beta plait
	Os11g0704700	0.24394	0.041198	RNA recognition motif domain||Nucleotide-binding, alpha-beta plait
	Os03g0278300	0.59803	9.7565e-07	Friend of PRMT1 duplication||RNA recognition motif domain||Nucleotide-binding, alpha-beta plait
	Os03g0285900	0.40376	0.00011358	RNA recognition motif domain||Zinc finger, CCHC-type||Nucleotide-binding, alpha-beta plait
	Os03g0383800	0.39977	0.00024716	SAP domain||Nucleotide-binding, alpha-beta plait||Acin1, RNSP1-SAP18 binding (RSB) motif
	Os01g0967000	6.0565	1.4923e-33	Small nuclear ribonucleoprotein Sm D2||Like-Sm (LSM) domain||Ribonucleoprotein LSM domain
	Novel00943	0.84368	1.6116e-07	hypothetical protein [Oryza sativa Japonica Group]
	Os12g0572400	0.57514	3.446e-07	Nucleotide-binding, alpha-beta plait||RNA recognition motif domain
	Os02g0301500	0.34194	0.035379	DNA/RNA helicase, ATP-dependent, DEAH-box type, conserved site||P-loop containing nucleoside triphosphate hydrolase||Helicase, superfamily 1/2, ATP-binding domain||Helicase-associated domain||Domain of unknown function DUF1605||Helicase, C-terminal
	Os04g0636900	0.60589	8.5488e-10	Nucleotide-binding, alpha-beta plait||RNA recognition motif domain
	Os04g0118900	0.30356	0.032221	Nucleotide-binding, alpha-beta plait||RNA recognition motif domain
	Os03g0717600	0.32785	0.005993	Zinc finger, C2H2-type matrin||Splicing factor SF3a60 binding domain||Splicing factor 3A subunit 3||SF3A3 domain||Domain of unknown function DUF3449
	Os01g0263600	0.61443	0.00088526	PRP1 splicing factor, N-terminal||RNA-processing protein, HAT helix||Tetratricopeptide repeat-containing domain||Tetratricopeptide-like helical||Pre-mRNA-processing factor 6/Prp1
	Os10g0466300	0.31898	0.015307	-||Pre-mRNA-splicing factor 19||U box domain||WD40 repeat||Zinc finger, RING/FYVE/PHD-type||WD40-repeat-containing domain||WD40/YVTN repeat-like-containing domain
	Os08g0559400	0.30672	0.0053405	Cyclophilin-like domain||Cyclophilin-like peptidyl-prolyl cis-trans isomerase domain||Cyclophilin-type peptidyl-prolyl cis-trans isomerase||Cyclophilin-type peptidyl-prolyl cis-trans isomerase, conserved site
	Novel00814	0.55488	0.042134	hypothetical protein OsI_07661 [Oryza sativa Indica Group]
	Os06g0566100	0.34286	0.012138	RNA recognition motif domain||Nucleotide-binding, alpha-beta plait
	Os12g0100100	1.1015	4.7837e-13	Nucleotide-binding, alpha-beta plait||Friend of PRMT1 duplication||RNA recognition motif domain
	Os07g0571900	0.33897	0.0054138	Pre-mRNA processing factor 4 (PRP4)-like||Prp18
	Os05g0289400	0.34233	0.0032495	RNA-processing protein, HAT helix||Tetratricopeptide repeat-containing domain||Tetratricopeptide-like helical
	Os05g0120100	0.2715	0.025692	Nucleotide-binding, alpha-beta plait||RNA recognition motif domain||Zinc finger, CCHC-type
	Os02g0142300	5.5623	2.9143e-05	0
	Os06g0170500	0.69807	4.7837e-13	Torus domain||Zinc finger, CCCH-type||RNA recognition motif domain||Nucleotide-binding, alpha-beta plait
	Os09g0407900	0.45774	0.00048082	Ubiquitin carboxyl-terminal hydrolases family 2||Ubiquitin carboxyl-terminal hydrolase-like domain||Zinc finger, RING/FYVE/PHD-type||Zinc finger, UBP-type||USP39
	Os08g0127700	0.37017	0.00073683	Pre-mRNA splicing Prp18-interacting factor
	Os08g0486200	0.3213	0.0026518	RNA recognition motif domain, eukaryote||RNA recognition motif domain||Nucleotide-binding, alpha-beta plait
	Os05g0364600	0.31108	0.032259	Nucleotide-binding, alpha-beta plait||RNA recognition motif domain
Valine, leucine and isoleucine degradation	Os05g0125500	0.85272	4.9492e-08	Acyl-CoA dehydrogenase, conserved site||Acyl-CoA dehydrogenase/oxidase C-terminal||Acyl-CoA oxidase/dehydrogenase, central domain||Acyl-CoA dehydrogenase/oxidase, N-terminal||Acyl-CoA dehydrogenase/oxidase, N-terminal and middle domain
	Os01g0314100	0.29823	0.026427	Biotin/lipoyl attachment||Single hybrid motif||E3 binding||2-oxoacid dehydrogenase acyltransferase, catalytic domain||Lipoamide Acyltransferase||Chloramphenicol acetyltransferase-like domain||2-oxo acid dehydrogenase, lipoyl-binding site
	Os06g0270900	0.32317	0.007132	Aldehyde/histidinol dehydrogenase||Aldehyde dehydrogenase, conserved site||Aldehyde dehydrogenase domain||Aldehyde dehydrogenase, glutamic acid active site||Aldehyde dehydrogenase, C-terminal||Aldehyde dehydrogenase, N-terminal
	Os01g0110400	0.31809	0.0092218	Thiolase, acyl-enzyme intermediate active site||Thiolase, conserved site||Thiolase||Thiolase, N-terminal||Thiolase-like||Thiolase, C-terminal||Thiolase, active site
	Os01g0269000	0.30846	0.030155	Aldolase-type TIM barrel||Pyruvate carboxyltransferase||Hydroxymethylglutaryl-CoA lyase, active site
	Os03g0231600	0.97137	0.016655	Branched-chain amino acid aminotransferase II||Aminotransferase, class IV||Aminotransferase, class IV, conserved site
	Os12g0183100	0.73178	0.00035294	Dehydrogenase, E1 component||Thiamin diphosphate-binding fold
	Os07g0188800	0.44856	5.5798e-06	Aldehyde dehydrogenase, N-terminal||Aldehyde dehydrogenase, C-terminal||Methylmalonate-semialdehyde dehydrogenase||Aldehyde dehydrogenase, conserved site||Aldehyde/histidinol dehydrogenase||Aldehyde dehydrogenase domain
	Os10g0549500	2.4341	0.02547	Aminotransferase, class IV||Aminotransferase, class IV, conserved site||Branched-chain amino acid aminotransferase II
	Os02g0730000	1.2522	9.367e-30	Aldehyde dehydrogenase, N-terminal||Aldehyde dehydrogenase, C-terminal||Aldehyde dehydrogenase, glutamic acid active site||Aldehyde dehydrogenase, conserved site||Aldehyde/histidinol dehydrogenase||Aldehyde dehydrogenase domain
Fatty acid degradation	Os11g0210300	1.6171	1.2949e-44	GroES (chaperonin 10)-like||Alcohol dehydrogenase, zinc-type, conserved site||Alcohol dehydrogenase superfamily, zinc-type||NAD(P)-binding domain||Alcohol dehydrogenase, C-terminal||Alcohol dehydrogenase GroES-like
	Os06g0270900	0.32317	0.007132	Aldehyde/histidinol dehydrogenase||Aldehyde dehydrogenase, conserved site||Aldehyde dehydrogenase domain||Aldehyde dehydrogenase, glutamic acid active site||Aldehyde dehydrogenase, C-terminal||Aldehyde dehydrogenase, N-terminal
	Os06g0103500	0.23933	0.045555	Acyl-CoA oxidase/dehydrogenase, central domain||Acyl-CoA dehydrogenase/oxidase C-terminal||Acyl-CoA oxidase, C-terminal||Acyl-CoA oxidase||Acyl-CoA dehydrogenase/oxidase, N-terminal and middle domain||Acyl-coenzyme A oxidase, N-terminal||Acyl-CoA dehydrogenase/oxidase, N-terminal
	Os01g0110400	0.31809	0.0092218	Thiolase, acyl-enzyme intermediate active site||Thiolase, conserved site||Thiolase||Thiolase, N-terminal||Thiolase-like||Thiolase, C-terminal||Thiolase, active site
	Os06g0346300	2.9906	0.00064653	Acyl-CoA dehydrogenase/oxidase, N-terminal and middle domain||Acyl-CoA dehydrogenase, conserved site||Acyl-CoA dehydrogenase/oxidase C-terminal||Acyl-CoA oxidase/dehydrogenase, central domain
	Os01g0159400	0.42032	0.00022112	Acyl-CoA oxidase/dehydrogenase, central domain||Acyl-CoA dehydrogenase/oxidase C-terminal||Acyl-CoA dehydrogenase, conserved site||Acyl-CoA dehydrogenase/oxidase, N-terminal and middle domain||Acyl-CoA dehydrogenase/oxidase, N-terminal
	Os03g0189600	0.56305	0.0059795	GroES (chaperonin 10)-like||Alcohol dehydrogenase GroES-like||NAD(P)-binding domain||Alcohol dehydrogenase, C-terminal||Alcohol dehydrogenase, zinc-type, conserved site||Alcohol dehydrogenase superfamily, zinc-type
	Os02g0274100	0.24499	0.039345	3-hydroxyacyl-CoA dehydrogenase, C-terminal||3-hydroxyacyl-CoA dehydrogenase, conserved site||6-phosphogluconate dehydrogenase, C-terminal-like||NAD(P)-binding domain||ClpP/crotonase-like domain||Crotonase superfamily||Enoyl-CoA hydratase/isomerase, conserved site||Peroxisomal fatty acid beta-oxidation multifunctional protein AIM1||Dehydrogenase, multihelical||3-hydroxyacyl-CoA dehydrogenase, NAD…
	Os05g0362100	0.89873	0.035377	Enoyl-CoA hydratase/isomerase, conserved site||3-hydroxyacyl-CoA dehydrogenase, NAD binding||ClpP/crotonase-like domain||NAD(P)-binding domain||Crotonase superfamily
	Os02g0730000	1.2522	9.367e-30	Aldehyde dehydrogenase, N-terminal||Aldehyde dehydrogenase, C-terminal||Aldehyde dehydrogenase, glutamic acid active site||Aldehyde dehydrogenase, conserved site||Aldehyde/histidinol dehydrogenase||Aldehyde dehydrogenase domain
Plant hormone signal transduction	Os03g0707600	0.35591	0.0033383	Transcription factor GRAS||Transcriptional factor DELLA||Transcriptional factor DELLA, N-terminal
	Os01g0194300	0.43035	0.00035095	Ankyrin repeat||BTB/POZ domain||Ankyrin repeat-containing domain||BTB/POZ fold||NPR1/NIM1-like, C-terminal||Domain of unknown function DUF3420
	Os12g0601300	1.6488	1.0781e-05	AUX/IAA protein||AUX/IAA domain||Phox/Bem1p
	Novel02072	1.367	1.2861e-05	putative transcription factor [Oryza sativa Japonica Group]
	Os01g0948900	1.0846	0.010029	Domain of unknown function DUF3420||Ankyrin repeat-containing domain||Ankyrin repeat
	Os03g0390200	0.2826	0.034877	Serine/threonine-protein kinase, active site||-||Protein kinase domain||Protein kinase-like domain||Protein kinase, ATP binding site
	Os02g0557200	0.33723	0.027535	B3 DNA binding domain||Auxin response factor||Phox/Bem1p||DNA-binding pseudobarrel domain||AUX/IAA domain
	Os05g0449500	0.50252	2.765e-07	F-box domain||Leucine-rich repeat, cysteine-containing subtype||Leucine-rich repeat domain, L domain-like
	Os01g0205800	0.84427	0.0022418	0
	Os10g0566200	1.4859	0.0082489	0
	Os07g0685700	0.38795	0.010503	Ethylene insensitive 3-like protein, DNA-binding domain
	Os06g0605900	0.89372	1.7172e-15	Leucine-rich repeat||F-box domain||Leucine-rich repeat domain, L domain-like||Leucine-rich repeat, cysteine-containing subtype
	Os02g0817600	0.47796	5.6719e-06	AUX/IAA protein||-||AUX/IAA domain||Phox/Bem1p
	Os03g0700800	0.59023	1.266e-07	Natural resistance-associated macrophage like
	Os05g0407500	0.53328	0.00013919	Alpha/Beta hydrolase fold||Lipase, GDXG, putative serine active site||Alpha/beta hydrolase fold-3||Lipase, GDXG, active site
	Os03g0324200	0.72619	0.0053617	Ethylene insensitive 3-like protein, DNA-binding domain
	Os01g0286100	1.2429	1.0105e-07	Myc-type, basic helix-loop-helix (bHLH) domain
	Os03g0132800	0.47935	4.0489e-06	Protein kinase-like domain||Protein kinase domain||Tetratricopeptide-like helical
	Os03g0297600	0.24996	0.043586	Polyketide cyclase/dehydrase||START-like domain
	Os01g0178500	0.60251	4.3406e-09	AUX/IAA protein||AUX/IAA domain||Phox/Bem1p
	Os09g0527700	2.4416	0.026692	Phox/Bem1p||AUX/IAA domain||AUX/IAA protein
	Os03g0224200	0.35347	0.001251	Signal transduction response regulator, receiver domain||CheY-like superfamily||SANT/Myb domain||Homeodomain-like||Response regulator, plant B-type||Myb domain, plants||Myb domain||-
	Os01g0718300	0.95694	6.0361e-05	Leucine-rich repeat||Serine/threonine-protein kinase, active site||Protein kinase, ATP binding site||Leucine-rich repeat domain, L domain-like||Protein kinase-like domain||Protein kinase domain||Concanavalin A-like lectin/glucanase, subgroup||Leucine-rich repeat, typical subtype
	Os07g0182400	1.407	4.4913e-11	AUX/IAA protein||AUX/IAA domain||Phox/Bem1p
	Os02g0527600	0.58114	8.432e-05	Serine/threonine-protein kinase, active site||Serine-threonine/tyrosine-protein kinase catalytic domain||Protein kinase-like domain||Protein kinase domain||Serine/threonine-protein kinase CTR1/EDR1||Protein kinase, ATP binding site
	Os06g0597000	0.49158	0.019885	Phox/Bem1p||AUX/IAA domain||AUX/IAA protein
	Os09g0111100	1.7177	0.029465	Cyclin-like||Cyclin, N-terminal
	Os06g0335500	0.4433	0.00019376	AUX/IAA protein||AUX/IAA domain||Phox/Bem1p
	Os04g0169100	0.89021	4.6396e-13	Signal transduction histidine kinase, core||Histidine kinase-like ATPase, ATP-binding domain||Signal transduction histidine kinase, hybrid-type, ethylene sensor||Signal transduction response regulator, receiver domain||GAF domain-like||CheY-like superfamily||GAF domain
	Os12g0601400	1.9485	2.6079e-05	AUX/IAA protein||Phox/Bem1p||AUX/IAA domain
	Os01g0813100	0.67039	0.0034578	Basic-leucine zipper domain
	Os02g0805100	0.99486	8.2672e-08	AUX/IAA domain||Phox/Bem1p||AUX/IAA protein
Phenylalanine metabolism	Os10g0109300	2.4432	4.8847e-18	Haem peroxidase, plant/fungal/bacterial||Plant peroxidase||Haem peroxidase||Peroxidases heam-ligand binding site
	Os03g0369000	2.9611	0.048637	Haem peroxidase||Peroxidase, active site||Peroxidases heam-ligand binding site||Plant peroxidase||Haem peroxidase, plant/fungal/bacterial
	Os02g0236000	0.54993	0.00039609	Aminotransferases, class-I, pyridoxal-phosphate-binding site||Pyridoxal phosphate-dependent transferase||Aspartate/other aminotransferase||Pyridoxal phosphate-dependent transferase, major region, subdomain 1||Aminotransferase, class I/classII
	Os01g0327400	0.4425	0.018077	Haem peroxidase, plant/fungal/bacterial||Plant peroxidase||Peroxidases heam-ligand binding site||Peroxidase, active site||Haem peroxidase
	Os07g0676900	3.472	0.0075317	Haem peroxidase, plant/fungal/bacterial||Plant peroxidase||Haem peroxidase||Peroxidase, active site||Peroxidases heam-ligand binding site
	Os07g0104100	1.3943	0.0077868	Plant peroxidase||Haem peroxidase, plant/fungal/bacterial||Haem peroxidase||Peroxidases heam-ligand binding site
	Os09g0471100	0.4752	0.029851	Peroxidases heam-ligand binding site||Peroxidase, active site||Haem peroxidase||Plant peroxidase||Haem peroxidase, plant/fungal/bacterial
	Os04g0518100	0.74324	0.041143	Aromatic amino acid lyase||Fumarase/histidase, N-terminal||Phenylalanine/histidine ammonia-lyases, active site||L-Aspartase-like||Phenylalanine ammonia-lyase||Phenylalanine ammonia-lyase, shielding domain
	Os01g0205900	2.7848	7.4113e-05	Haem peroxidase, plant/fungal/bacterial||Plant peroxidase||Peroxidases heam-ligand binding site||Peroxidase, active site||Haem peroxidase
	Os07g0626700	0.89375	0.0025989	Haem peroxidase||Haem peroxidase, plant/fungal/bacterial
	Os01g0962700	3.0239	2.3979e-05	Twin-arginine translocation pathway, signal sequence||Haem peroxidase||Peroxidases heam-ligand binding site||Peroxidase, active site||Haem peroxidase, plant/fungal/bacterial||Plant peroxidase
	Os06g0547100	Inf	0.0085919	Haem peroxidase, plant/fungal/bacterial||Plant peroxidase||Peroxidase, active site||Peroxidases heam-ligand binding site||Haem peroxidase
	Os02g0236600	1.9505	0.00037574	Peroxidases heam-ligand binding site||Peroxidase, active site||Haem peroxidase||Haem peroxidase, plant/fungal/bacterial||Plant peroxidase
	Os03g0563600	1.486	0.0013729	Haem peroxidase, plant/fungal/bacterial||Plant peroxidase||Peroxidases heam-ligand binding site||Peroxidase, active site||Haem peroxidase
	Os01g0760600	0.54578	0.00046623	Aspartate/other aminotransferase||Pyridoxal phosphate-dependent transferase||Aminotransferases, class-I, pyridoxal-phosphate-binding site||Aminotransferase, class I/classII||Pyridoxal phosphate-dependent transferase, major region, subdomain 1
	Os04g0656800	1.7458	9.6191e-05	Peroxidases heam-ligand binding site||Peroxidase, active site||Haem peroxidase||Haem peroxidase, plant/fungal/bacterial||Plant peroxidase
	Os04g0476100	0.6011	1.048e-09	Copper amine oxidase, C-terminal||Copper amine oxidase, N-terminal||Copper amine oxidase||Copper amine oxidase, N3-terminal
	Os07g0677200	2.4015	0.00026758	Plant peroxidase||Haem peroxidase, plant/fungal/bacterial||Peroxidase, active site||Peroxidases heam-ligand binding site||Haem peroxidase
	Os04g0688100	0.83723	1.4914e-06	Peroxidase, active site||Peroxidases heam-ligand binding site||Haem peroxidase||Plant peroxidase||Haem peroxidase, plant/fungal/bacterial
	Os02g0626100	0.80519	0.00077895	Fumarase/histidase, N-terminal||Aromatic amino acid lyase||Phenylalanine/histidine ammonia-lyases, active site||L-Aspartase-like||Phenylalanine ammonia-lyase||Phenylalanine ammonia-lyase, shielding domain
	Os02g0240100	3.0024	0.032774	Plant peroxidase||Haem peroxidase, plant/fungal/bacterial||Peroxidases heam-ligand binding site||Peroxidase, active site||Haem peroxidase
	Os06g0547400	2.3861	1.5769e-24	Haem peroxidase, plant/fungal/bacterial||Plant peroxidase||Haem peroxidase||Peroxidase, active site||Peroxidases heam-ligand binding site
	Os02g0236800	0.38175	0.0052951	Haem peroxidase, plant/fungal/bacterial||Plant peroxidase||Haem peroxidase||Peroxidases heam-ligand binding site
	Novel01347	0.67255	8.4297e-06	hypothetical protein OsJ_15179 [Oryza sativa Japonica Group]
alpha-Linolenic acid metabolism	Os11g0210300	1.6171	1.2949e-44	GroES (chaperonin 10)-like||Alcohol dehydrogenase, zinc-type, conserved site||Alcohol dehydrogenase superfamily, zinc-type||NAD(P)-binding domain||Alcohol dehydrogenase, C-terminal||Alcohol dehydrogenase GroES-like
	Os06g0103500	0.23933	0.045555	Acyl-CoA oxidase/dehydrogenase, central domain||Acyl-CoA dehydrogenase/oxidase C-terminal||Acyl-CoA oxidase, C-terminal||Acyl-CoA oxidase||Acyl-CoA dehydrogenase/oxidase, N-terminal and middle domain||Acyl-coenzyme A oxidase, N-terminal||Acyl-CoA dehydrogenase/oxidase, N-terminal
	Os02g0218700	0.73472	0.010511	Cytochrome P450, E-class, group IV||Cytochrome P450
	Os06g0346300	2.9906	0.00064653	Acyl-CoA dehydrogenase/oxidase, N-terminal and middle domain||Acyl-CoA dehydrogenase, conserved site||Acyl-CoA dehydrogenase/oxidase C-terminal||Acyl-CoA oxidase/dehydrogenase, central domain
	Os01g0159400	0.42032	0.00022112	Acyl-CoA oxidase/dehydrogenase, central domain||Acyl-CoA dehydrogenase/oxidase C-terminal||Acyl-CoA dehydrogenase, conserved site||Acyl-CoA dehydrogenase/oxidase, N-terminal and middle domain||Acyl-CoA dehydrogenase/oxidase, N-terminal
	Os01g0370000	2.1499	0.01631	NADH:flavin oxidoreductase/NADH oxidase, N-terminal||Aldolase-type TIM barrel
	Os03g0708000	1.1836	8.6482e-11	Phospholipase A2, histidine active site||Phospholipase A2 domain||Phospholipase A2
	Os02g0274100	0.24499	0.039345	3-hydroxyacyl-CoA dehydrogenase, C-terminal||3-hydroxyacyl-CoA dehydrogenase, conserved site||6-phosphogluconate dehydrogenase, C-terminal-like||NAD(P)-binding domain||ClpP/crotonase-like domain||Crotonase superfamily||Enoyl-CoA hydratase/isomerase, conserved site||Peroxisomal fatty acid beta-oxidation multifunctional protein AIM1||Dehydrogenase, multihelical||3-hydroxyacyl-CoA dehydrogenase, NAD…
	Os05g0362100	0.89873	0.035377	Enoyl-CoA hydratase/isomerase, conserved site||3-hydroxyacyl-CoA dehydrogenase, NAD binding||ClpP/crotonase-like domain||NAD(P)-binding domain||Crotonase superfamily

## Sheet: Cp+G vs. Cp
Additional file 4: Table S3b KEGG analysis of the response of Rhizoglomus intraradices-inoculated wild rice plants to infection by Magnaporthe oryzae in the ‘Cp+R vs. Cp’ (b) comparison.
Pathway	gene_ID	log2(fold-change)	q_value	InterPro description
Plant hormone signal transduction	Novel02072	1.1077	7.4e-05	putative transcription factor [Oryza sativa Japonica Group]
	Os01g0286900	1.6656	6.13e-05	AUX/IAA protein||AUX/IAA domain||Phox/Bem1p
	Os01g0904700	1.0316	2.98e-08	Myb domain||Myb domain, plants||Homeodomain-like||SANT/Myb domain||CheY-like superfamily||Signal transduction response regulator, receiver domain||Response regulator, plant B-type
	Os08g0109400	0.96461	3.01e-05	AUX/IAA protein||Phox/Bem1p||AUX/IAA domain
	Os10g0564500	0.70453	0.0038397	Serine/threonine-protein kinase, active site||Protein kinase domain||Protein kinase-like domain||Protein kinase, ATP binding site
	Os06g0335500	0.69422	0.00049216	AUX/IAA protein||AUX/IAA domain||Phox/Bem1p
	Os05g0230700	1.0909	1.75e-07	AUX/IAA protein||-||AUX/IAA domain||Phox/Bem1p
	Os04g0442000	0.49317	0.045948	B3 DNA binding domain||Phox/Bem1p||Auxin response factor||DNA-binding pseudobarrel domain||AUX/IAA domain
	Os06g0166500	0.59732	0.030066	AUX/IAA domain||Phox/Bem1p||AUX/IAA protein
	Os05g0563400	0.82627	0.00037041	DNA-binding pseudobarrel domain||Auxin response factor||B3 DNA binding domain||-
	Os02g0766700	0.77067	0.00073653	Basic-leucine zipper domain
	Os02g0830200	0.74414	0.014632	Signal transduction response regulator, receiver domain||CheY-like superfamily
	Os03g0742900	0.90487	0.0012205	AUX/IAA domain||Phox/Bem1p||AUX/IAA protein
	Os05g0155200	0.83769	0.0036395	Signal transduction histidine kinase, core||Signal transduction histidine kinase EnvZ-like, dimerisation/phosphoacceptor domain||Histidine kinase-like ATPase, ATP-binding domain||GAF domain-like||GAF domain||Signal transduction histidine kinase-related protein, C-terminal
	Os12g0586100	0.50401	0.021281	Protein kinase domain||Protein kinase-like domain||Serine/threonine-protein kinase, active site||Protein kinase, ATP binding site
	Os04g0637000	0.63971	0.0028095	Basic-leucine zipper domain||Transcription factor TGA like domain
	Os06g0183100	0.65116	0.021101	Homeodomain-like||Signal transduction response regulator, receiver domain||SANT/Myb domain||CheY-like superfamily||Response regulator, plant B-type||Myb domain||Myb domain, plants||-
	Os04g0432000	0.75297	0.0014878	Protein kinase-like domain||Protein kinase domain||Serine/threonine-protein kinase, active site||Protein kinase, ATP binding site
Brassinosteroid biosynthesis	Os03g0227700	1.4094	1.61e-07	Cytochrome P450, E-class, group I||Cytochrome P450
	Os05g0200400	0.7877	0.0050449	Cytochrome P450, conserved site||Cytochrome P450, E-class, group I||Cytochrome P450
	Os04g0469800	0.74474	0.034853	Bacterioferritin||Cytochrome P450||Cytochrome P450, conserved site||Cytochrome P450, E-class, group I
Tropane, piperidine and pyridine alkaloid biosynthesis	Os02g0709200	0.64776	0.028389	Histidinol-phosphate aminotransferase family||Pyridoxal phosphate-dependent transferase, major region, subdomain 2||Aminotransferase, class I/classII||Pyridoxal phosphate-dependent transferase, major region, subdomain 1||Pyridoxal phosphate-dependent transferase
	Os04g0269600	1.5428	9.55e-13	Copper amine oxidase, C-terminal||Copper amine oxidase||Copper amine oxidase, N-terminal||Copper amine oxidase, N2-terminal||Copper amine oxidase, N3-terminal
	Os03g0269100	1.2666	4.02e-06	Glucose/ribitol dehydrogenase||Short-chain dehydrogenase/reductase, conserved site||NAD(P)-binding domain
	Os02g0302700	0.85914	0.025674	Pyridoxal phosphate-dependent transferase, major region, subdomain 1||Aminotransferase, class I/classII||Pyridoxal phosphate-dependent transferase, major region, subdomain 2||Tyrosine/nicotianamine aminotransferase||Aminotransferases, class-I, pyridoxal-phosphate-binding site||Pyridoxal phosphate-dependent transferase
Tyrosine metabolism	Os11g0245100	0.55509	0.034742	Glutathione S-transferase, C-terminal||Glutathione S-transferase, N-terminal||Maleylacetoacetate isomerase||Glutathione S-transferase, C-terminal-like||Thioredoxin-like fold
	Os10g0159800	0.57183	0.01712	GroES (chaperonin 10)-like||Alcohol dehydrogenase GroES-like||Alcohol dehydrogenase superfamily, zinc-type||Alcohol dehydrogenase, zinc-type, conserved site||Alcohol dehydrogenase, C-terminal||NAD(P)-binding domain
	Os02g0302700	0.85914	0.025674	Pyridoxal phosphate-dependent transferase, major region, subdomain 1||Aminotransferase, class I/classII||Pyridoxal phosphate-dependent transferase, major region, subdomain 2||Tyrosine/nicotianamine aminotransferase||Aminotransferases, class-I, pyridoxal-phosphate-binding site||Pyridoxal phosphate-dependent transferase
	Os04g0269600	1.5428	9.55e-13	Copper amine oxidase, C-terminal||Copper amine oxidase||Copper amine oxidase, N-terminal||Copper amine oxidase, N2-terminal||Copper amine oxidase, N3-terminal
	Os02g0709200	0.64776	0.028389	Histidinol-phosphate aminotransferase family||Pyridoxal phosphate-dependent transferase, major region, subdomain 2||Aminotransferase, class I/classII||Pyridoxal phosphate-dependent transferase, major region, subdomain 1||Pyridoxal phosphate-dependent transferase
Glutathione metabolism	Os07g0468100	1.3989	0.0001687	Thioredoxin-like fold||Glutathione S-transferase, C-terminal-like||Glutathione S-transferase, N-terminal
	Os10g0481300	2.0394	1.14e-05	Thioredoxin-like fold||Glutathione S-transferase, C-terminal-like||Glutathione S-transferase, N-terminal||Glutathione S-transferase, C-terminal
	Os05g0129000	0.55381	0.012761	-||Glutamate--cysteine ligase, plant||Glutamate--cysteine ligase, GCS2
	Os10g0529300	2.2184	0.0022048	Glutathione S-transferase, N-terminal||Glutathione S-transferase, C-terminal-like||Thioredoxin-like fold
	Os04g0434800	0.70854	0.0010511	Haem peroxidase, plant/fungal/bacterial||Plant ascorbate peroxidase||-||Peroxidases heam-ligand binding site||Haem peroxidase
	Os03g0283100	0.59746	0.029583	Glutathione S-transferase, N-terminal||Thioredoxin-like fold||-||Glutathione S-transferase, C-terminal-like
	Os12g0263000	0.77693	0.0044907	Pre-ATP-grasp domain||Glutathione synthase, substrate-binding, eukaryotic||Glutathione synthase domain||Glutathione synthase, eukaryotic||Glutathione synthase, alpha-helical, eukaryotic
Glycine, serine and threonine metabolism	Os04g0269600	1.5428	9.55e-13	Copper amine oxidase, C-terminal||Copper amine oxidase||Copper amine oxidase, N-terminal||Copper amine oxidase, N2-terminal||Copper amine oxidase, N3-terminal
	Os11g0629500	0.74224	0.0015498	HAD-like domain||HAD-superfamily hydrolase, subfamily IB, PSPase-like||Phosphoserine phosphatase, domain 2
	Os01g0711400	1.0278	3.75e-07	Glycine cleavage system P protein||Pyridoxal phosphate-dependent transferase||Pyridoxal phosphate-dependent transferase, major region, subdomain 1
	Os02g0170100	0.83536	0.004065	Single hybrid motif||Glycine cleavage system H-protein/Simiate||Biotin/lipoyl attachment||Glycine cleavage H-protein||Glycine cleavage H-protein, subgroup||2-oxo acid dehydrogenase, lipoyl-binding site
	Os01g0316100	1.0742	0.028749	FAD dependent oxidoreductase||Pyridine nucleotide-disulphide oxidoreductase, FAD/NAD(P)-binding domain
	Os04g0623800	1.0411	0.00035087	Aminomethyltransferase/Dimethylsulfonioproprionate demethylase DmdA||Glycine cleavage T-protein/YgfZ, C-terminal domain||Glycine cleavage T-protein, C-terminal barrel||GTP-binding protein TrmE/Glycine cleavage system T protein, domain 1||Glycine cleavage system T protein||Glycine cleavage T-protein, N-terminal
Glycerolipid metabolism	Os01g0142300	0.93167	0.0024181	Glycosyltransferase subfamily 4, N-terminal domain||Glycosyl transferase, family 1
	Os02g0802700	0.71381	0.0038809	Diacylglycerol glucosyltransferase, N-terminal||Glycosyl transferase, family 28, C-terminal
	Os03g0265100	0.52591	0.040406	Glycosyl transferase, family 1||Glycosyltransferase subfamily 4, N-terminal domain
	Os06g0563900	0.63437	0.015864	Diacylglycerol O-acyltransferase 1||Sterol O-acyltransferase, ACAT/DAG/ARE types||Membrane bound O-acyl transferase, MBOAT
	Os03g0425300	0.89087	0.0084306	Diacylglycerol kinase, accessory domain||Diacylglycerol kinase, catalytic domain||Protein kinase C-like, phorbol ester/diacylglycerol binding||ATP-NAD kinase-like domain
Thiamine metabolism	Os07g0529600	1.048	4.91e-05	Thiamine thiazole synthase||Pyridine nucleotide-disulphide oxidoreductase, FAD/NAD(P)-binding domain||Thiazole biosynthetic enzyme Thi4 family
	Os06g0142900	0.56745	0.027997	Transketolase, C-terminal domain||Transketolase-like, pyrimidine-binding domain||Transketolase, C-terminal/Pyruvate-ferredoxin oxidoreductase, domain II||Thiamin diphosphate-binding fold||Transketolase family
