# Supplementary material for: Comparative study of the mycorrhizal root transcriptomes of wild and cultivated rice in response to the pathogen Magnaporthe oryzae
Source: Rice (N Y). 2019 May 10;12:35. doi: 10.1186/s12284-019-0287-9 (PMC6510786; doi:10.1186/s12284-019-0287-9)
Supplement: Supplementary file 5 — Table S4. MapMan 3.6.0 analysis of biotic stress response for ß-glucanase (a), cell wall (b), JA (c) and SA (d) in AMF-inoculated wild and cultivated rice in response to infection by Magnaporthe oryzae in the ‘Wp+R vs. Wp’ and ‘Cp+R vs. Cp’ comparisons. Cp + R, AMF-inoculated cultivated rice infected with M. oryzae; Cp, AMF-uninoculated cultivated rice infected with M. oryzae; Wp + R, AMF-inoculated wild rice infected with M. oryzae; Wp, AMF-uninoculated wild rice infected with M. oryzae. SA, salicylic acid; JA, jasmonic acid. (XLS 93 kb) [file 12284_2019_287_MOESM5_ESM.xls]

## Sheet: Table S4a
Additional file 5: Table S4 Analysis of biotic stress for ß-glucanase in response to Rhizoglomus intraradices with the Magnaporthe oryzae using MapMan 3.6.0 in the‘Wp+R vs. Wp’and ‘Cp+R vs. Cp’comparisons.
BinName	Gene id	type	description	log2(fold-change)	group
misc.beta 1,3 glucan hydrolases	Os03g0833600	Transcript	weakly similar to ( 122) AT1G09460 | Symbols: | glucan endo-1,3-beta-glucosidase-related | chr1:3053901-3055090 FORWARDvery weakly similar to (89.7) E13B_WHEAT Glucan endo-1,3-beta-glucosidase precursor (EC 3.2.1.39) ((1->3)-beta-glucan endohydrolase) ((1->3)-beta-glucanase) (Beta-1,3-endoglucanase) - Triticum aestivum (Wheat)X8 protein|glucan endo-1,3-beta-glucosidase-related, putative, expressed	-0.344	Wp+G vs. Wp
misc.beta 1,3 glucan hydrolases	Os05g0512600	Transcript	very weakly similar to (96.7) AT1G18650 | Symbols: PDCB3 | PDCB3 (PLASMODESMATA CALLOSE-BINDING PROTEIN 3); callose binding / polysaccharide binding | chr1:6419036-6420413 REVERSEX8 protein|glucan endo-1,3-beta-glucosidase-like protein 3 precursor, putative, expressed	1.35	Wp+G vs. Wp
misc.beta 1,3 glucan hydrolases	Os01g0631500	Transcript	very weakly similar to ( 100) AT1G29380 | Symbols: | FUNCTIONS IN: molecular_function unknown; INVOLVED IN: biological_process unknown; LOCATED IN: endomembrane system; CONTAINS InterPro DOMAIN/s: X8 (InterPro:IPR012946); BEST Arabidopsis thaliana protein match is: unknown protein (TAIR:AT2G30933.2); Has 72661 Blast hits to 25630 proteins in 1396 species: Archae - 121; Bacteria - 23698; Metazoa -…	0.891	Wp+G vs. Wp
misc.beta 1,3 glucan hydrolases	Os03g0421800	Transcript	very weakly similar to (97.8) AT1G18650 | Symbols: PDCB3 | PDCB3 (PLASMODESMATA CALLOSE-BINDING PROTEIN 3); callose binding / polysaccharide binding | chr1:6419036-6420413 REVERSEX8 protein|X8 domain containing protein, expressed	1.383	Wp+G vs. Wp
misc.beta 1,3 glucan hydrolases	Os06g0537700	Transcript	weakly similar to ( 108) AT3G58100 | Symbols: PDCB5 | PDCB5 (PLASMODESMATA CALLOSE-BINDING PROTEIN 5); callose binding / polysaccharide binding | chr3:21515397-21516329 REVERSEX8 protein|X8 domain containing protein, expressed	0.838	Wp+G vs. Wp
misc.beta 1,3 glucan hydrolases.glucan endo-1,3-beta-glucosidase	Os03g0227400	Transcript	moderately similar to ( 355) AT4G34480 | Symbols: | catalytic/ cation binding / hydrolase, hydrolyzing O-glycosyl compounds | chr4:16481147-16483988 REVERSEmoderately similar to ( 226) E13B_WHEAT Glucan endo-1,3-beta-glucosidase precursor (EC 3.2.1.39) ((1->3)-beta-glucan endohydrolase) ((1->3)-beta-glucanase) (Beta-1,3-endoglucanase) - Triticum aestivum (Wheat)Glyco_hydro_17 protein|glycosyl hyd…	-0.952	Wp+G vs. Wp
misc.beta 1,3 glucan hydrolases.glucan endo-1,3-beta-glucosidase	Os01g0713200	Transcript	moderately similar to ( 266) AT3G57260 | Symbols: BGL2, PR2, BG2, PR-2 | BGL2 (BETA-1,3-GLUCANASE 2); cellulase/ glucan 1,3-beta-glucosidase/ hydrolase, hydrolyzing O-glycosyl compounds | chr3:21188709-21189822 REVERSEmoderately similar to ( 397) E13B_HORVU Glucan endo-1,3-beta-glucosidase GII precursor (EC 3.2.1.39) ((1->3)-beta-glucan endohydrolase GII) ((1->3)-beta-glucanase isoenzyme GII) (Be…	2.75	Wp+G vs. Wp
misc.beta 1,3 glucan hydrolases.glucan endo-1,3-beta-glucosidase	Os03g0722500	Transcript	moderately similar to ( 327) AT4G34480 | Symbols: | catalytic/ cation binding / hydrolase, hydrolyzing O-glycosyl compounds | chr4:16481147-16483988 REVERSEweakly similar to ( 198) E13B_WHEAT Glucan endo-1,3-beta-glucosidase precursor (EC 3.2.1.39) ((1->3)-beta-glucan endohydrolase) ((1->3)-beta-glucanase) (Beta-1,3-endoglucanase) - Triticum aestivum (Wheat)Glyco_hydro_17 protein|glycosyl hydrola…	-0.438	Wp+G vs. Wp
misc.beta 1,3 glucan hydrolases.glucan endo-1,3-beta-glucosidase	Os02g0200300	Transcript	moderately similar to ( 407) AT2G26600 | Symbols: | glycosyl hydrolase family 17 protein | chr2:11317214-11318215 FORWARDmoderately similar to ( 219) E13L_TOBAC Glucan endo-1,3-beta-glucosidase, acidic isoform GL153 precursor (EC 3.2.1.39) ((1->3)-beta-glucan endohydrolase) ((1->3)-beta-glucanase) (Beta-1,3-endoglucanase) - Nicotiana tabacum (Common tobacco)Glyco_hydro_17 protein|glycosyl hydrola…	-0.364	Wp+G vs. Wp
misc.beta 1,3 glucan hydrolases.glucan endo-1,3-beta-glucosidase	Os03g0669300	Transcript	highly similar to ( 519) AT4G34480 | Symbols: | catalytic/ cation binding / hydrolase, hydrolyzing O-glycosyl compounds | chr4:16481147-16483988 REVERSEmoderately similar to ( 341) E13B_WHEAT Glucan endo-1,3-beta-glucosidase precursor (EC 3.2.1.39) ((1->3)-beta-glucan endohydrolase) ((1->3)-beta-glucanase) (Beta-1,3-endoglucanase) - Triticum aestivum (Wheat)Glyco_hydro_17 X8 protein|glucan endo-1…	0.564	Wp+G vs. Wp
misc.beta 1,3 glucan hydrolases.glucan endo-1,3-beta-glucosidase	Os01g0940800	Transcript	moderately similar to ( 261) AT3G57260 | Symbols: BGL2, PR2, BG2, PR-2 | BGL2 (BETA-1,3-GLUCANASE 2); cellulase/ glucan 1,3-beta-glucosidase/ hydrolase, hydrolyzing O-glycosyl compounds | chr3:21188709-21189822 REVERSEmoderately similar to ( 357) E13B_HORVU Glucan endo-1,3-beta-glucosidase GII precursor (EC 3.2.1.39) ((1->3)-beta-glucan endohydrolase GII) ((1->3)-beta-glucanase isoenzyme GII) (Be…	-0.732	Wp+G vs. Wp
misc.beta 1,3 glucan hydrolases.glucan endo-1,3-beta-glucosidase	Os08g0244500	Transcript	moderately similar to ( 366) AT2G05790 | Symbols: | glycosyl hydrolase family 17 protein | chr2:2199450-2201293 FORWARDmoderately similar to ( 220) E13B_WHEAT Glucan endo-1,3-beta-glucosidase precursor (EC 3.2.1.39) ((1->3)-beta-glucan endohydrolase) ((1->3)-beta-glucanase) (Beta-1,3-endoglucanase) - Triticum aestivum (Wheat)Glyco_hydro_17 X8 protein|glucan endo-1,3-beta-glucosidase precursor, pu…	4.364	Wp+G vs. Wp
misc.beta 1,3 glucan hydrolases.glucan endo-1,3-beta-glucosidase	Os07g0538000	Transcript	moderately similar to ( 374) AT5G55180 | Symbols: | glycosyl hydrolase family 17 protein | chr5:22388834-22390561 FORWARDmoderately similar to ( 221) E13B_WHEAT Glucan endo-1,3-beta-glucosidase precursor (EC 3.2.1.39) ((1->3)-beta-glucan endohydrolase) ((1->3)-beta-glucanase) (Beta-1,3-endoglucanase) - Triticum aestivum (Wheat)Glyco_hydro_17 X8 protein|glucan endo-1,3-beta-glucosidase precursor, …	0.876	Wp+G vs. Wp
misc.beta 1,3 glucan hydrolases.glucan endo-1,3-beta-glucosidase	Os07g0539400	Transcript	moderately similar to ( 354) AT4G26830 | Symbols: | catalytic/ cation binding / hydrolase, hydrolyzing O-glycosyl compounds | chr4:13494726-13496487 REVERSEmoderately similar to ( 208) E13D_HORVU Glucan endo-1,3-beta-glucosidase GIV (EC 3.2.1.39) ((1->3)-beta-glucan endohydrolase GIV) ((1->3)-beta-glucanase isoenzyme GIV) (Beta-1,3-endoglucanase GIV) - Hordeum vulgare (Barley)Glyco_hydro_17 X8 pr…	1.903	Wp+G vs. Wp
misc.beta 1,3 glucan hydrolases.glucan endo-1,3-beta-glucosidase	Os07g0539100	Transcript	moderately similar to ( 344) AT5G55180 | Symbols: | glycosyl hydrolase family 17 protein | chr5:22388834-22390561 FORWARDmoderately similar to ( 218) E13D_HORVU Glucan endo-1,3-beta-glucosidase GIV (EC 3.2.1.39) ((1->3)-beta-glucan endohydrolase GIV) ((1->3)-beta-glucanase isoenzyme GIV) (Beta-1,3-endoglucanase GIV) - Hordeum vulgare (Barley)Glyco_hydro_17 X8 protein|glucan endo-1,3-beta-glucosid…	2.159	Wp+G vs. Wp
misc.beta 1,3 glucan hydrolases.glucan endo-1,3-beta-glucosidase	Os07g0539300	Transcript	moderately similar to ( 357) AT4G26830 | Symbols: | catalytic/ cation binding / hydrolase, hydrolyzing O-glycosyl compounds | chr4:13494726-13496487 REVERSEmoderately similar to ( 209) E13B_WHEAT Glucan endo-1,3-beta-glucosidase precursor (EC 3.2.1.39) ((1->3)-beta-glucan endohydrolase) ((1->3)-beta-glucanase) (Beta-1,3-endoglucanase) - Triticum aestivum (Wheat)Glyco_hydro_17 X8 protein|glucan en…	-0.569	Wp+G vs. Wp
misc.beta 1,3 glucan hydrolases.glucan endo-1,3-beta-glucosidase	Os01g0947000	Transcript	moderately similar to ( 272) AT4G16260 | Symbols: | catalytic/ cation binding / hydrolase, hydrolyzing O-glycosyl compounds | chr4:9200180-9201441 REVERSEmoderately similar to ( 413) E13E_HORVU Glucan endo-1,3-beta-glucosidase GV (EC 3.2.1.39) ((1->3)-beta-glucan endohydrolase GV) ((1->3)-beta-glucanase isoenzyme GV) (Beta-1,3-endoglucanase GV) - Hordeum vulgare (Barley)Glyco_hydro_17 protein|gly…	1.783	Wp+G vs. Wp
misc.beta 1,3 glucan hydrolases.glucan endo-1,3-beta-glucosidase	Os06g0607000	Transcript	moderately similar to ( 438) AT2G26600 | Symbols: | glycosyl hydrolase family 17 protein | chr2:11317214-11318215 FORWARDmoderately similar to ( 213) E13L_TOBAC Glucan endo-1,3-beta-glucosidase, acidic isoform GL153 precursor (EC 3.2.1.39) ((1->3)-beta-glucan endohydrolase) ((1->3)-beta-glucanase) (Beta-1,3-endoglucanase) - Nicotiana tabacum (Common tobacco)Glyco_hydro_17 protein|glycosyl hydrola…	-0.61	Wp+G vs. Wp
BinName	id	type	description	log2(fold-change)	group
misc.beta 1,3 glucan hydrolases	Os07g0600700	Transcript	weakly similar to ( 108) AT1G18650 | Symbols: PDCB3 | PDCB3 (PLASMODESMATA CALLOSE-BINDING PROTEIN 3); callose binding / polysaccharide binding | chr1:6419036-6420413 REVERSEvery weakly similar to (82.8) E13B_WHEAT Glucan endo-1,3-beta-glucosidase precursor (EC 3.2.1.39) ((1->3)-beta-glucan endohydrolase) ((1->3)-beta-glucanase) (Beta-1,3-endoglucanase) - Triticum aestivum (Wheat)X8 protein|X8 do…	1.683	Cp+G vs.Cp
misc.beta 1,3 glucan hydrolases.glucan endo-1,3-beta-glucosidase	Os01g0941500	Transcript	moderately similar to ( 253) AT3G57270 | Symbols: BG1 | BG1 (BETA-1,3-GLUCANASE 1); catalytic/ cation binding / hydrolase, hydrolyzing O-glycosyl compounds | chr3:21191336-21193118 REVERSEmoderately similar to ( 326) E13C_HORVU Glucan endo-1,3-beta-glucosidase GIII precursor (EC 3.2.1.39) ((1->3)-beta-glucan endohydrolase GIII) ((1->3)-beta-glucanase isoenzyme GIII) (Beta-1,3-endoglucanase GIII) …	-5.344	Cp+G vs.Cp
misc.beta 1,3 glucan hydrolases.glucan endo-1,3-beta-glucosidase	Os03g0656800	Transcript	highly similar to ( 566) AT1G64760 | Symbols: | glycosyl hydrolase family 17 protein | chr1:24054220-24056194 REVERSEweakly similar to ( 170) E13B_WHEAT Glucan endo-1,3-beta-glucosidase precursor (EC 3.2.1.39) ((1->3)-beta-glucan endohydrolase) ((1->3)-beta-glucanase) (Beta-1,3-endoglucanase) - Triticum aestivum (Wheat)Glyco_hydro_17 X8 protein|glucan endo-1,3-beta-glucosidase precursor, putative…	-1.078	Cp+G vs.Cp
misc.beta 1,3 glucan hydrolases.glucan endo-1,3-beta-glucosidase	Os11g0704600	Transcript	moderately similar to ( 356) AT5G24318 | Symbols: | catalytic/ cation binding / hydrolase, hydrolyzing O-glycosyl compounds | chr5:8282390-8283956 REVERSEhighly similar to ( 605) E13B_WHEAT Glucan endo-1,3-beta-glucosidase precursor (EC 3.2.1.39) ((1->3)-beta-glucan endohydrolase) ((1->3)-beta-glucanase) (Beta-1,3-endoglucanase) - Triticum aestivum (Wheat)Glyco_hydro_17 X8 protein|glucan endo-1,3…	-1.338	Cp+G vs.Cp
misc.beta 1,3 glucan hydrolases.glucan endo-1,3-beta-glucosidase	Os03g0722500	Transcript	moderately similar to ( 327) AT4G34480 | Symbols: | catalytic/ cation binding / hydrolase, hydrolyzing O-glycosyl compounds | chr4:16481147-16483988 REVERSEweakly similar to ( 198) E13B_WHEAT Glucan endo-1,3-beta-glucosidase precursor (EC 3.2.1.39) ((1->3)-beta-glucan endohydrolase) ((1->3)-beta-glucanase) (Beta-1,3-endoglucanase) - Triticum aestivum (Wheat)Glyco_hydro_17 protein|glycosyl hydrola…	0.57	Cp+G vs.Cp
misc.beta 1,3 glucan hydrolases.glucan endo-1,3-beta-glucosidase	Os01g0942300	Transcript	moderately similar to ( 264) AT3G57260 | Symbols: BGL2, PR2, BG2, PR-2 | BGL2 (BETA-1,3-GLUCANASE 2); cellulase/ glucan 1,3-beta-glucosidase/ hydrolase, hydrolyzing O-glycosyl compounds | chr3:21188709-21189822 REVERSEmoderately similar to ( 350) GUB2_HORVU Lichenase-2 precursor (EC 3.2.1.73) (Lichenase II) (Endo-beta-1,3-1,4 glucanase II) ((1->3,1->4)-beta-glucanase isoenzyme EII) (Fragment) - H…	-1.686	Cp+G vs.Cp
misc.beta 1,3 glucan hydrolases.glucan endo-1,3-beta-glucosidase	Os01g0940700	Transcript	moderately similar to ( 270) AT3G57240 | Symbols: BG3 | BG3 (BETA-1,3-GLUCANASE 3); cellulase/ hydrolase, hydrolyzing O-glycosyl compounds | chr3:21181916-21183045 REVERSEmoderately similar to ( 390) E13B_MAIZE Glucan endo-1,3-beta-glucosidase, acidic isoform precursor (EC 3.2.1.39) ((1->3)-beta-glucan endohydrolase) ((1->3)-beta-glucanase) (Beta-1,3-endoglucanase) - Zea mays (Maize)Glyco_hydro_1…	-3.638	Cp+G vs.Cp
misc.beta 1,3 glucan hydrolases.glucan endo-1,3-beta-glucosidase	Os01g0940800	Transcript	moderately similar to ( 261) AT3G57260 | Symbols: BGL2, PR2, BG2, PR-2 | BGL2 (BETA-1,3-GLUCANASE 2); cellulase/ glucan 1,3-beta-glucosidase/ hydrolase, hydrolyzing O-glycosyl compounds | chr3:21188709-21189822 REVERSEmoderately similar to ( 357) E13B_HORVU Glucan endo-1,3-beta-glucosidase GII precursor (EC 3.2.1.39) ((1->3)-beta-glucan endohydrolase GII) ((1->3)-beta-glucanase isoenzyme GII) (Be…	-1.277	Cp+G vs.Cp
misc.beta 1,3 glucan hydrolases.glucan endo-1,3-beta-glucosidase	Os07g0538000	Transcript	moderately similar to ( 374) AT5G55180 | Symbols: | glycosyl hydrolase family 17 protein | chr5:22388834-22390561 FORWARDmoderately similar to ( 221) E13B_WHEAT Glucan endo-1,3-beta-glucosidase precursor (EC 3.2.1.39) ((1->3)-beta-glucan endohydrolase) ((1->3)-beta-glucanase) (Beta-1,3-endoglucanase) - Triticum aestivum (Wheat)Glyco_hydro_17 X8 protein|glucan endo-1,3-beta-glucosidase precursor, …	-3.791	Cp+G vs.Cp
misc.beta 1,3 glucan hydrolases.glucan endo-1,3-beta-glucosidase	Os07g0539400	Transcript	moderately similar to ( 354) AT4G26830 | Symbols: | catalytic/ cation binding / hydrolase, hydrolyzing O-glycosyl compounds | chr4:13494726-13496487 REVERSEmoderately similar to ( 208) E13D_HORVU Glucan endo-1,3-beta-glucosidase GIV (EC 3.2.1.39) ((1->3)-beta-glucan endohydrolase GIV) ((1->3)-beta-glucanase isoenzyme GIV) (Beta-1,3-endoglucanase GIV) - Hordeum vulgare (Barley)Glyco_hydro_17 X8 pr…	2.237	Cp+G vs.Cp
misc.beta 1,3 glucan hydrolases.glucan endo-1,3-beta-glucosidase	Os07g0539100	Transcript	moderately similar to ( 344) AT5G55180 | Symbols: | glycosyl hydrolase family 17 protein | chr5:22388834-22390561 FORWARDmoderately similar to ( 218) E13D_HORVU Glucan endo-1,3-beta-glucosidase GIV (EC 3.2.1.39) ((1->3)-beta-glucan endohydrolase GIV) ((1->3)-beta-glucanase isoenzyme GIV) (Beta-1,3-endoglucanase GIV) - Hordeum vulgare (Barley)Glyco_hydro_17 X8 protein|glucan endo-1,3-beta-glucosid…	-3.114	Cp+G vs.Cp
misc.beta 1,3 glucan hydrolases.glucan endo-1,3-beta-glucosidase	Os07g0539300	Transcript	moderately similar to ( 357) AT4G26830 | Symbols: | catalytic/ cation binding / hydrolase, hydrolyzing O-glycosyl compounds | chr4:13494726-13496487 REVERSEmoderately similar to ( 209) E13B_WHEAT Glucan endo-1,3-beta-glucosidase precursor (EC 3.2.1.39) ((1->3)-beta-glucan endohydrolase) ((1->3)-beta-glucanase) (Beta-1,3-endoglucanase) - Triticum aestivum (Wheat)Glyco_hydro_17 X8 protein|glucan en…	-0.799	Cp+G vs.Cp
misc.beta 1,3 glucan hydrolases.glucan endo-1,3-beta-glucosidase	Os01g0947000	Transcript	moderately similar to ( 272) AT4G16260 | Symbols: | catalytic/ cation binding / hydrolase, hydrolyzing O-glycosyl compounds | chr4:9200180-9201441 REVERSEmoderately similar to ( 413) E13E_HORVU Glucan endo-1,3-beta-glucosidase GV (EC 3.2.1.39) ((1->3)-beta-glucan endohydrolase GV) ((1->3)-beta-glucanase isoenzyme GV) (Beta-1,3-endoglucanase GV) - Hordeum vulgare (Barley)Glyco_hydro_17 protein|gly…	-3.537	Cp+G vs.Cp
misc.beta 1,3 glucan hydrolases.glucan endo-1,3-beta-glucosidase	Os01g0946700	Transcript	moderately similar to ( 293) AT4G16260 | Symbols: | catalytic/ cation binding / hydrolase, hydrolyzing O-glycosyl compounds | chr4:9200180-9201441 REVERSEmoderately similar to ( 437) E13E_HORVU Glucan endo-1,3-beta-glucosidase GV (EC 3.2.1.39) ((1->3)-beta-glucan endohydrolase GV) ((1->3)-beta-glucanase isoenzyme GV) (Beta-1,3-endoglucanase GV) - Hordeum vulgare (Barley)Glyco_hydro_17 protein|gly…	-4.962	Cp+G vs.Cp
misc.beta 1,3 glucan hydrolases.glucan endo-1,3-beta-glucosidase	Os07g0539900	Transcript	moderately similar to ( 348) AT4G26830 | Symbols: | catalytic/ cation binding / hydrolase, hydrolyzing O-glycosyl compounds | chr4:13494726-13496487 REVERSEmoderately similar to ( 204) E13D_HORVU Glucan endo-1,3-beta-glucosidase GIV (EC 3.2.1.39) ((1->3)-beta-glucan endohydrolase GIV) ((1->3)-beta-glucanase isoenzyme GIV) (Beta-1,3-endoglucanase GIV) - Hordeum vulgare (Barley)Glyco_hydro_17 X8 pr…	-0.527	Cp+G vs.Cp
misc.beta 1,3 glucan hydrolases.glucan endo-1,3-beta-glucosidase	Os01g0946600	Transcript	moderately similar to ( 285) AT4G16260 | Symbols: | catalytic/ cation binding / hydrolase, hydrolyzing O-glycosyl compounds | chr4:9200180-9201441 REVERSEmoderately similar to ( 422) E13E_HORVU Glucan endo-1,3-beta-glucosidase GV (EC 3.2.1.39) ((1->3)-beta-glucan endohydrolase GV) ((1->3)-beta-glucanase isoenzyme GV) (Beta-1,3-endoglucanase GV) - Hordeum vulgare (Barley)Glyco_hydro_17 protein|gly…	-4.049	Cp+G vs.Cp
misc.beta 1,3 glucan hydrolases.glucan endo-1,3-beta-glucosidase	Os05g0375400	Transcript	moderately similar to ( 264) AT4G16260 | Symbols: | catalytic/ cation binding / hydrolase, hydrolyzing O-glycosyl compounds | chr4:9200180-9201441 REVERSEmoderately similar to ( 435) GUB2_HORVU Lichenase-2 precursor (EC 3.2.1.73) (Lichenase II) (Endo-beta-1,3-1,4 glucanase II) ((1->3,1->4)-beta-glucanase isoenzyme EII) (Fragment) - Hordeum vulgare (Barley)Glyco_hydro_17 protein|glycosyl hydrolase…	-2.805	Cp+G vs.Cp
misc.beta 1,3 glucan hydrolases.glucan endo-1,3-beta-glucosidase	Os05g0443400	Transcript	moderately similar to ( 317) AT2G27500 | Symbols: | glycosyl hydrolase family 17 protein | chr2:11752364-11753514 REVERSEweakly similar to ( 180) E13B_WHEAT Glucan endo-1,3-beta-glucosidase precursor (EC 3.2.1.39) ((1->3)-beta-glucan endohydrolase) ((1->3)-beta-glucanase) (Beta-1,3-endoglucanase) - Triticum aestivum (Wheat)Glyco_hydro_17 protein|glycosyl hydrolases family 17, putative, expressed	-0.682	Cp+G vs.Cp

## Sheet: Table S4b
Additional file 5: Table S4b Analysis of biotic stress for cell wall in response to Rhizoglomus intraradices with the Magnaporthe oryzae using MapMan 3.6.0 in the‘Wp+R vs. Wp’and ‘Cp+R vs. Cp’comparisons.
BinName	Gene id	type	description	log2(fold-change)	group
cell wall.hemicellulose synthesis	Os08g0334900	Transcript	moderately similar to ( 410) AT2G03220 | Symbols: FT1, ATFUT1, ATFT1, MUR2 | FT1 (FUCOSYLTRANSFERASE 1); fucosyltransferase/ transferase, transferring glycosyl groups | chr2:970401-972353 REVERSEmoderately similar to ( 430) FUT1_PEA Galactoside 2-alpha-L-fucosyltransferase (EC 2.4.1.69) (Xyloglucan alpha-(1,2)-fucosyltransferase) (PsFT1) - Pisum sativum (Garden pea)XG_FTase protein|xyloglucan fuc…	-2.246	Wp+G vs. Wp
cell wall.pectin*esterases.PME	Os04g0458900	Transcript	moderately similar to ( 434) AT5G49180 | Symbols: | pectinesterase family protein | chr5:19940783-19942876 REVERSEmoderately similar to ( 415) PME3_CITSI Pectinesterase-3 precursor (EC 3.1.1.11) (Pectin methylesterase 3) (PE 3) - Citrus sinensis (Sweet orange)Pectinesterase PemB PRK10531 PMEI protein|pectinesterase, putative, expressed	-2.162	Wp+G vs. Wp
cell wall.cellulose synthesis.cellulose synthase	Os08g0345500	Transcript	nearly identical (1592) AT4G38190 | Symbols: ATCSLD4, CSLD4 | ATCSLD4; cellulose synthase/ transferase, transferring glycosyl groups | chr4:17910096-17913641 REVERSECellulose_synt protein|CSLD3 - cellulose synthase-like family D, expressed	-2.158	Wp+G vs. Wp
cell wall.precursor synthesis.GAE	Os02g0791500	Transcript	highly similar to ( 706) AT4G30440 | Symbols: GAE1 | GAE1 (UDP-D-GLUCURONATE 4-EPIMERASE 1); UDP-glucuronate 4-epimerase/ catalytic | chr4:14881976-14883265 REVERSEvery weakly similar to (84.7) GALE1_PEA UDP-glucose 4-epimerase (EC 5.1.3.2) (Galactowaldenase) (UDP-galactose 4-epimerase) - Pisum sativum (Garden pea) WcaG Epimerase GalE RfbB PRK10675 Gmd PRK10217 PRK10084 protein|UDP-glucuronate 4-…	-1.528	Wp+G vs. Wp
cell wall.pectin*esterases.PME	Os01g0311800	Transcript	highly similar to ( 564) AT4G02330 | Symbols: ATPMEPCRB | ATPMEPCRB; pectinesterase | chr4:1032479-1034928 FORWARDmoderately similar to ( 364) PME3_CITSI Pectinesterase-3 precursor (EC 3.1.1.11) (Pectin methylesterase 3) (PE 3) - Citrus sinensis (Sweet orange)Pectinesterase PemB PMEI protein|pectinesterase, putative, expressed	-1.524	Wp+G vs. Wp
cell wall.cellulose synthesis.cellulose synthase	Os10g0343400	Transcript	moderately similar to ( 431) AT1G02730 | Symbols: ATCSLD5, CSLD5 | ATCSLD5; 1,4-beta-D-xylan synthase/ cellulose synthase | chr1:594697-598473 REVERSECellulose_synt protein|CSLF7 - cellulose synthase-like family F; beta1,3;1,4 glucan synthase, expressed	-1.428	Wp+G vs. Wp
cell wall.pectin*esterases.PME	Os07g0607400	Transcript	moderately similar to ( 358) AT5G55590 | Symbols: QRT1 | QRT1 (QUARTET 1); pectinesterase | chr5:22519911-22521699 FORWARDweakly similar to ( 176) PME3_CITSI Pectinesterase-3 precursor (EC 3.1.1.11) (Pectin methylesterase 3) (PE 3) - Citrus sinensis (Sweet orange)Pectinesterase PemB PRK10531 protein|pectinesterase, putative, expressed	-1.333	Wp+G vs. Wp
cell wall.modification	Os10g0577500	Transcript	moderately similar to ( 294) AT1G32170 | Symbols: XTR4, XTH30 | XTR4 (XYLOGLUCAN ENDOTRANSGLYCOSYLASE 4); hydrolase, acting on glycosyl bonds / hydrolase, hydrolyzing O-glycosyl compounds / xyloglucan:xyloglucosyl transferase | chr1:11575434-11577776 FORWARDweakly similar to ( 157) XTHA_PHAAN Xyloglucan endotransglucosylase/hydrolase protein A precursor (EC 2.4.1.207) (VaXTH1) - Phaseolus angular…	-1.057	Wp+G vs. Wp
cell wall.degradation	Os10g0524300	Transcript	very weakly similar to (92.8) AT5G62150 | Symbols: | peptidoglycan-binding LysM domain-containing protein | chr5:24958325-24958633 FORWARD protein|lysM domain containing protein, putative, expressed	-0.962	Wp+G vs. Wp
cell wall.degradation.cellulases and beta -1,4-glucanases	Os05g0449600	Transcript	moderately similar to ( 474) AT3G47000 | Symbols: | glycosyl hydrolase family 3 protein | chr3:17313811-17316539 REVERSEGlyco_hydro_3 BglX protein|periplasmic beta-glucosidase precursor, putative, expressed	-0.754	Wp+G vs. Wp
cell wall.precursor synthesis.UGD	Os03g0757900	Transcript	highly similar to ( 894) AT5G15490 | Symbols: | UDP-glucose 6-dehydrogenase, putative | chr5:5027872-5029314 REVERSEhighly similar to ( 904) UGDH_SOYBN UDP-glucose 6-dehydrogenase (EC 1.1.1.22) (UDP-Glc dehydrogenase) (UDP-GlcDH) (UDPGDH) - Glycine max (Soybean) Ugd UDPG_MGDP_dh_N WecC wecC UDPG_MGDP_dh UDPG_MGDP_dh_C protein|UDP-glucose 6-dehydrogenase, putative, expressed	-0.739	Wp+G vs. Wp
cell wall.cell wall proteins.HRGP	Os05g0561600	Transcript	weakly similar to ( 104) AT4G28300 | Symbols: | hydroxyproline-rich glycoprotein family protein | chr4:14015414-14016823 FORWARD protein|protein of unknown function DUF1421 domain containing protein, expressed	-0.731	Wp+G vs. Wp
cell wall.degradation.mannan-xylose-arabinose-fucose	Os03g0828500	Transcript	moderately similar to ( 395) AT5G66460 | Symbols: | (1-4)-beta-mannan endohydrolase, putative | chr5:26538911-26540837 REVERSECOG3934 protein|OsMan05 - Endo-Beta-Mannanase, expressed	-0.73	Wp+G vs. Wp
cell wall.cellulose synthesis.COBRA	Os07g0690900	Transcript	highly similar to ( 532) AT4G16120 | Symbols: ATSEB1, COBL7, SEB1 | COBL7 (COBRA-LIKE 7) | chr4:9116591-9119138 REVERSEweakly similar to ( 119) COBL2_ORYSA COBRA-like 2 protein precursor (BRITTLE CULM1-like 2 protein) - Oryza sativa (Rice)Phytochel_synth protein|COBRA-like protein 7 precursor, putative, expressed	-0.708	Wp+G vs. Wp
cell wall.hemicellulose synthesis	Os07g0195200	Transcript	highly similar to ( 742) AT5G62620 | Symbols: | galactosyltransferase family protein | chr5:25137136-25139433 FORWARD Galactosyl_T Gal-bind_lectin protein|galactosyltransferase family protein, putative, expressed	-0.682	Wp+G vs. Wp
cell wall.pectin*esterases.PME	Os01g0880300	Transcript	moderately similar to ( 489) AT5G09760 | Symbols: | pectinesterase family protein | chr5:3032446-3034364 FORWARDmoderately similar to ( 249) PME2_CITSI Pectinesterase-2 precursor (EC 3.1.1.11) (Pectin methylesterase) (PE) - Citrus sinensis (Sweet orange)Pectinesterase PemB protein|pectinesterase, putative, expressed	-0.639	Wp+G vs. Wp
cell wall.pectin*esterases.PME	Os05g0361500	Transcript	highly similar to ( 556) AT4G02330 | Symbols: ATPMEPCRB | ATPMEPCRB; pectinesterase | chr4:1032479-1034928 FORWARDmoderately similar to ( 365) PME_PRUPE Pectinesterase PPE8B precursor (EC 3.1.1.11) (Pectin methylesterase) (PE) - Prunus persica (Peach)Pectinesterase PemB PMEI protein|pectinesterase, putative, expressed	-0.46	Wp+G vs. Wp
cell wall.degradation.pectate lyases and polygalacturonases	Os01g0546800	Transcript	moderately similar to ( 450) AT3G55140 | Symbols: | pectate lyase family protein | chr3:20439060-20440225 FORWARDweakly similar to ( 149) PEL_TOBAC Pectate lyase precursor (EC 4.2.2.2) - Nicotiana tabacum (Common tobacco)Amb_all PelB Pec_lyase_C protein|pectate lyase family protein, expressed	-0.451	Wp+G vs. Wp
cell wall.precursor synthesis.UXS	Os01g0315800	Transcript	highly similar to ( 593) AT2G47650 | Symbols: UXS4 | UXS4 (UDP-XYLOSE SYNTHASE 4); UDP-glucuronate decarboxylase/ catalytic | chr2:19538751-19541364 REVERSEvery weakly similar to (93.6) GME1_ORYSA GDP-mannose 3,5-epimerase 1 (EC 5.1.3.18) (GDP-Man 3,5-epimerase 1) (OsGME-1) - Oryza sativa (Rice) WcaG RfbB Epimerase GalE PRK08125 PRK10084 PRK11908 PRK10217 Gmd PRK10675 RfbD protein|NAD dependent e…	-0.415	Wp+G vs. Wp
cell wall.cell wall proteins.HRGP	Os09g0248200	Transcript	moderately similar to ( 449) AT5G48385 | Symbols: | FUNCTIONS IN: molecular_function unknown; INVOLVED IN: biological_process unknown; LOCATED IN: cellular_component unknown; CONTAINS InterPro DOMAIN/s: Frigida-like (InterPro:IPR012474); BEST Arabidopsis thaliana protein match is: hydroxyproline-rich glycoprotein family protein (TAIR:AT3G22440.1); Has 987 Blast hits to 921 proteins in 78 species:…	0.252	Wp+G vs. Wp
cell wall.cell wall proteins.HRGP	Os07g0173200	Transcript	moderately similar to ( 330) AT4G14900 | Symbols: | hydroxyproline-rich glycoprotein family protein | chr4:8521759-8523607 REVERSEFrigida protein|frigida, putative, expressed	0.291	Wp+G vs. Wp
cell wall.hemicellulose synthesis.glucuronoxylan	Os06g0687900	Transcript	moderately similar to ( 473) AT5G67230 | Symbols: | glycosyl transferase family 43 protein | chr5:26822506-26824181 FORWARD GlcAT-I Glyco_transf_43 protein|glycosyltransferase family 43 protein, putative, expressed	0.307	Wp+G vs. Wp
cell wall.modification	Os03g0854600	Transcript	moderately similar to ( 311) AT1G32170 | Symbols: XTR4, XTH30 | XTR4 (XYLOGLUCAN ENDOTRANSGLYCOSYLASE 4); hydrolase, acting on glycosyl bonds / hydrolase, hydrolyzing O-glycosyl compounds / xyloglucan:xyloglucosyl transferase | chr1:11575434-11577776 FORWARDweakly similar to ( 162) XTH_WHEAT Probable xyloglucan endotransglucosylase/hydrolase precursor (EC 2.4.1.207) - Triticum aestivum (Wheat)GH1…	0.353	Wp+G vs. Wp
cell wall.cell wall proteins.HRGP	Os03g0794900	Transcript	moderately similar to ( 329) AT3G22440 | Symbols: | hydroxyproline-rich glycoprotein family protein | chr3:7959854-7961886 FORWARDFrigida protein|frigida, putative, expressed	0.358	Wp+G vs. Wp
cell wall.cellulose synthesis.cellulose synthase	Os10g0341700	Transcript	highly similar to ( 604) AT2G32540 | Symbols: ATCSLB04, CSLB04, ATCSLB4 | ATCSLB04; cellulose synthase/ transferase/ transferase, transferring glycosyl groups | chr2:13814686-13818289 FORWARDCellulose_synt protein|CSLH1 - cellulose synthase-like family H, expressed	0.37	Wp+G vs. Wp
cell wall.cell wall proteins.HRGP	Os09g0248300	Transcript	moderately similar to ( 461) AT5G48385 | Symbols: | FUNCTIONS IN: molecular_function unknown; INVOLVED IN: biological_process unknown; LOCATED IN: cellular_component unknown; CONTAINS InterPro DOMAIN/s: Frigida-like (InterPro:IPR012474); BEST Arabidopsis thaliana protein match is: hydroxyproline-rich glycoprotein family protein (TAIR:AT3G22440.1); Has 987 Blast hits to 921 proteins in 78 species:…	0.383	Wp+G vs. Wp
cell wall.cellulose synthesis	Os07g0630900	Transcript	highly similar to ( 572) AT5G22740 | Symbols: ATCSLA02, CSLA02, ATCSLA2 | ATCSLA02; mannan synthase/ transferase, transferring glycosyl groups | chr5:7555379-7559866 REVERSECOG1215 bcsA PRK11204 protein|CSLA7 - cellulose synthase-like family A; mannan synthase, expressed	0.384	Wp+G vs. Wp
cell wall.cellulose synthesis.cellulose synthase	Os09g0478100	Transcript	highly similar to ( 615) AT1G55850 | Symbols: ATCSLE1, CSLE1 | ATCSLE1; cellulose synthase/ transferase, transferring glycosyl groups | chr1:20876752-20879414 FORWARDCellulose_synt protein|CSLE1 - cellulose synthase-like family E, expressed	0.445	Wp+G vs. Wp
cell wall.degradation	Os03g0118450	Transcript	very weakly similar to (93.6) AT5G62150 | Symbols: | peptidoglycan-binding LysM domain-containing protein | chr5:24958325-24958633 FORWARD protein|lysM domain containing protein, putative, expressed	0.522	Wp+G vs. Wp
cell wall.degradation.cellulases and beta -1,4-glucanases	Os11g0673200	Transcript	highly similar to ( 751) AT5G49360 | Symbols: BXL1, ATBXL1 | BXL1 (BETA-XYLOSIDASE 1); hydrolase, hydrolyzing O-glycosyl compounds | chr5:20012179-20016659 REVERSEmoderately similar to ( 491) XYNB_PRUPE Putative beta-D-xylosidase (EC 3.2.1.-) (PpAz152) (Fragment) - Prunus persica (Peach)Glyco_hydro_3_C BglX Glyco_hydro_3 protein|glycosyl hydrolase family 3 protein, putative, expressed	0.638	Wp+G vs. Wp
cell wall.degradation.mannan-xylose-arabinose-fucose	Os11g0673200	Transcript	highly similar to ( 751) AT5G49360 | Symbols: BXL1, ATBXL1 | BXL1 (BETA-XYLOSIDASE 1); hydrolase, hydrolyzing O-glycosyl compounds | chr5:20012179-20016659 REVERSEmoderately similar to ( 491) XYNB_PRUPE Putative beta-D-xylosidase (EC 3.2.1.-) (PpAz152) (Fragment) - Prunus persica (Peach)Glyco_hydro_3_C BglX Glyco_hydro_3 protein|glycosyl hydrolase family 3 protein, putative, expressed	0.638	Wp+G vs. Wp
cell wall.cell wall proteins.AGPs.AGP	Os05g0459700	Transcript	moderately similar to ( 300) AT3G46550 | Symbols: SOS5 | SOS5 (salt overly sensitive 5); polysaccharide binding / protein binding | chr3:17136612-17137874 REVERSE protein|fasciclin-like arabinogalactan protein, putative, expressed	0.671	Wp+G vs. Wp
cell wall.cellulose synthesis.cellulose synthase	Os07g0424400	Transcript	nearly identical (1357) AT5G64740 | Symbols: CESA6, IXR2, E112, PRC1 | CESA6 (CELLULOSE SYNTHASE 6); cellulose synthase/ transferase, transferring glycosyl groups | chr5:25881555-25886333 FORWARDCellulose_synt protein|CESA3 - cellulose synthase, expressed	0.708	Wp+G vs. Wp
cell wall.modification	Os03g0102500	Transcript	weakly similar to ( 187) AT1G65680 | Symbols: ATEXPB2, EXPB2, ATHEXP BETA 1.4 | ATEXPB2 (ARABIDOPSIS THALIANA EXPANSIN B2) | chr1:24427266-24428399 FORWARDhighly similar to ( 501) EXPB8_ORYSA Expansin-B8 precursor (OsEXPB8) (Beta-expansin-8) (OsaEXPb1.11) - Oryza sativa (Rice)Pollen_allerg_1 protein|expansin precursor, putative, expressed	0.847	Wp+G vs. Wp
cell wall.modification	Os07g0475400	Transcript	moderately similar to ( 234) AT3G45970 | Symbols: ATEXLA1, EXPL1, ATEXPL1, ATHEXP BETA 2.1 | ATEXLA1 (ARABIDOPSIS THALIANA EXPANSIN-LIKE A1) | chr3:16896238-16897189 FORWARDmoderately similar to ( 469) EXLA3_ORYSA Expansin-like A3 precursor (OsEXLA3) (OsEXPL3) (OsaEXPb2.3) - Oryza sativa (Rice) protein|expansin precursor, putative, expressed	0.894	Wp+G vs. Wp
cell wall.degradation.pectate lyases and polygalacturonases	Os07g0245200	Transcript	highly similar to ( 582) AT3G62110 | Symbols: | glycoside hydrolase family 28 protein / polygalacturonase (pectinase) family protein | chr3:22997313-22999503 REVERSEweakly similar to ( 102) PGLR_ACTCH Polygalacturonase precursor (EC 3.2.1.15) (PG) (Pectinase) - Actinidia chinensis (Kiwi) (Yangtao)PGU1 Glyco_hydro_28 protein|polygalacturonase, putative, expressed	0.951	Wp+G vs. Wp
cell wall.modification	Os02g0696500	Transcript	moderately similar to ( 241) AT1G32170 | Symbols: XTR4, XTH30 | XTR4 (XYLOGLUCAN ENDOTRANSGLYCOSYLASE 4); hydrolase, acting on glycosyl bonds / hydrolase, hydrolyzing O-glycosyl compounds / xyloglucan:xyloglucosyl transferase | chr1:11575434-11577776 FORWARDweakly similar to ( 119) XTH_WHEAT Probable xyloglucan endotransglucosylase/hydrolase precursor (EC 2.4.1.207) - Triticum aestivum (Wheat)GH1…	1.016	Wp+G vs. Wp
cell wall.cell wall proteins.AGPs.AGP	Os09g0476800	Transcript	weakly similar to ( 150) AT5G55730 | Symbols: FLA1 | FLA1 (FASCICLIN-LIKE ARAB INOGALACTAN 1) | chr5:22558375-22560392 REVERSE protein|fasciclin domain containing protein, expressed	1.019	Wp+G vs. Wp
cell wall.cell wall proteins.LRR	Os04g0505200	Transcript	moderately similar to ( 340) AT4G06744 | Symbols: | leucine-rich repeat family protein / extensin family protein | chr4:4070870-4072084 REVERSEweakly similar to ( 103) PSKR_DAUCA Phytosulfokine receptor precursor (EC 2.7.11.1) (Phytosulfokine LRR receptor kinase) - Daucus carota (Carrot) protein|uncharacterized protein At4g06744 precursor, putative, expressed	1.07	Wp+G vs. Wp
cell wall.degradation.pectate lyases and polygalacturonases	Os05g0542800	Transcript	moderately similar to ( 381) AT1G80170 | Symbols: | polygalacturonase, putative / pectinase, putative | chr1:30153646-30155683 REVERSEmoderately similar to ( 343) PGLR_ACTCH Polygalacturonase precursor (EC 3.2.1.15) (PG) (Pectinase) - Actinidia chinensis (Kiwi) (Yangtao)Glyco_hydro_28 PGU1 protein|polygalacturonase, putative, expressed	1.117	Wp+G vs. Wp
cell wall.degradation.cellulases and beta -1,4-glucanases	Os03g0749300	Transcript	highly similar to ( 922) AT5G20950 | Symbols: | glycosyl hydrolase family 3 protein | chr5:7107609-7110775 REVERSEBglX Glyco_hydro_3 Glyco_hydro_3_C protein|periplasmic beta-glucosidase precursor, putative, expressed	1.306	Wp+G vs. Wp
cell wall.degradation.pectate lyases and polygalacturonases	Os03g0124900	Transcript	highly similar to ( 568) AT3G48950 | Symbols: | glycoside hydrolase family 28 protein / polygalacturonase (pectinase) family protein | chr3:18148017-18149987 FORWARDvery weakly similar to (85.9) PGLR3_MAIZE Exopolygalacturonase precursor (EC 3.2.1.67) (ExoPG) (Pectinase) (Galacturan 1,4-alpha-galacturonidase) - Zea mays (Maize)PGU1 Glyco_hydro_28 protein|polygalacturonase, putative, expressed	1.335	Wp+G vs. Wp
cell wall.cellulose synthesis.COBRA	Os03g0754500	Transcript	moderately similar to ( 402) AT5G60920 | Symbols: COB | COB (COBRA) | chr5:24511466-24513932 REVERSEmoderately similar to ( 461) COBL3_ORYSA COBRA-like 3 protein precursor (BRITTLE CULM1-like 4 protein) - Oryza sativa (Rice)Phytochel_synth protein|COBRA-like 3 protein precursor, putative, expressed	1.35	Wp+G vs. Wp
cell wall.cell wall proteins.AGPs.AGP	Os03g0128000	Transcript	moderately similar to ( 285) AT2G45470 | Symbols: FLA8, AGP8 | FLA8 (FASCICLIN-LIKE ARABINOGALACTAN PROTEIN 8) | chr2:18742797-18744059 REVERSE protein|fasciclin-like arabinogalactan protein, putative, expressed	1.459	Wp+G vs. Wp
cell wall.precursor synthesis.UXS	Os07g0674100	Transcript	highly similar to ( 653) AT3G62830 | Symbols: UXS2, ATUXS2 | AUD1; UDP-glucuronate decarboxylase/ catalytic/ dTDP-glucose 4,6-dehydratase | chr3:23232539-23235353 FORWARDweakly similar to ( 102) GME1_ORYSA GDP-mannose 3,5-epimerase 1 (EC 5.1.3.18) (GDP-Man 3,5-epimerase 1) (OsGME-1) - Oryza sativa (Rice) WcaG RfbB Epimerase GalE PRK10084 PRK08125 PRK11908 PRK10217 Gmd PRK10675 RfbD protein|NAD de…	1.478	Wp+G vs. Wp
cell wall.pectin*esterases.PME	Os04g0553650	Transcript	moderately similar to ( 337) AT5G47500 | Symbols: | pectinesterase family protein | chr5:19271262-19272845 REVERSEweakly similar to ( 127) PME2_CITSI Pectinesterase-2 precursor (EC 3.1.1.11) (Pectin methylesterase) (PE) - Citrus sinensis (Sweet orange)Pectinesterase PemB protein|pectinesterase, putative, expressed	1.571	Wp+G vs. Wp
cell wall.modification	Os07g0529700	Transcript	moderately similar to ( 355) AT1G11545 | Symbols: | xyloglucan:xyloglucosyl transferase, putative / xyloglucan endotransglycosylase, putative / endo-xyloglucan transferase, putative | chr1:3878689-3880286 REVERSEmoderately similar to ( 275) XTH_TOBAC Probable xyloglucan endotransglucosylase/hydrolase protein precursor (EC 2.4.1.207) - Nicotiana tabacum (Common tobacco)GH16_XET Glyco_hydro_16 Glyc…	1.603	Wp+G vs. Wp
cell wall.cell wall proteins.AGPs.AGP	Os05g0163300	Transcript	weakly similar to ( 177) AT5G03170 | Symbols: FLA11 | FLA11 | chr5:752898-753638 REVERSE protein|fasciclin domain containing protein, expressed	1.694	Wp+G vs. Wp
cell wall.modification	Os03g0102700	Transcript	weakly similar to ( 117) AT1G65680 | Symbols: ATEXPB2, EXPB2, ATHEXP BETA 1.4 | ATEXPB2 (ARABIDOPSIS THALIANA EXPANSIN B2) | chr1:24427266-24428399 FORWARDmoderately similar to ( 285) EXPB7_ORYSA Expansin-B7 precursor (OsEXPB7) (Beta-expansin-7) (OsaEXPb1.12) - Oryza sativa (Rice) protein|expansin precursor, putative, expressed	1.725	Wp+G vs. Wp
cell wall.cell wall proteins.LRR	Os03g0637600	Transcript	moderately similar to ( 317) AT4G18670 | Symbols: | protein binding / structural constituent of cell wall | chr4:10275918-10278491 REVERSEvery weakly similar to (91.3) RPK1_IPONI Receptor-like protein kinase precursor (EC 2.7.11.1) - Ipomoea nil (Japanese morning glory) (Pharbitis nil) protein|uncharacterized protein At4g06744 precursor, putative, expressed	1.728	Wp+G vs. Wp
cell wall.degradation.mannan-xylose-arabinose-fucose	Os01g0663300	Transcript	highly similar to ( 506) AT5G66460 | Symbols: | (1-4)-beta-mannan endohydrolase, putative | chr5:26538911-26540837 REVERSECOG3934 protein|OsMan01 - Endo-Beta-Mannanase, expressed	1.758	Wp+G vs. Wp
cell wall.degradation.mannan-xylose-arabinose-fucose	Os01g0746700	Transcript	highly similar to ( 522) AT2G20680 | Symbols: | glycosyl hydrolase family 5 protein / cellulase family protein | chr2:8921024-8923066 FORWARDCOG3934 protein|OsMan02 - Endo-Beta-Mannanase, expressed	1.76	Wp+G vs. Wp
cell wall.cellulose synthesis	Os02g0192500	Transcript	highly similar to ( 709) AT5G22740 | Symbols: ATCSLA02, CSLA02, ATCSLA2 | ATCSLA02; mannan synthase/ transferase, transferring glycosyl groups | chr5:7555379-7559866 REVERSECOG1215 bcsA protein|CSLA1 - cellulose synthase-like family A; mannan synthase, expressed	1.782	Wp+G vs. Wp
cell wall.hemicellulose synthesis	Os02g0764200	Transcript	highly similar to ( 567) AT2G03220 | Symbols: FT1, ATFUT1, ATFT1, MUR2 | FT1 (FUCOSYLTRANSFERASE 1); fucosyltransferase/ transferase, transferring glycosyl groups | chr2:970401-972353 REVERSEhighly similar to ( 556) FUT1_PEA Galactoside 2-alpha-L-fucosyltransferase (EC 2.4.1.69) (Xyloglucan alpha-(1,2)-fucosyltransferase) (PsFT1) - Pisum sativum (Garden pea)XG_FTase protein|xyloglucan fucosyltran…	1.988	Wp+G vs. Wp
cell wall.cell wall proteins.AGPs.AGP	Os01g0668100	Transcript	weakly similar to ( 127) AT1G03870 | Symbols: FLA9 | FLA9 (FASCICLIN-LIKE ARABINOOGALACTAN 9) | chr1:982625-983368 REVERSE protein|fasciclin domain containing protein, expressed	2.07	Wp+G vs. Wp
cell wall.cell wall proteins.AGPs.AGP	Os08g0502400	Transcript	weakly similar to ( 171) AT2G04780 | Symbols: FLA7 | FLA7 (FASCICLIN-LIKE ARABINOOGALACTAN 7) | chr2:1677488-1678252 FORWARDFasciclin protein|fasciclin domain containing protein, expressed	2.113	Wp+G vs. Wp
cell wall.modification	Os03g0645000	Transcript	weakly similar to ( 152) AT2G45110 | Symbols: ATEXPB4, EXPB4, ATHEXP BETA 1.1 | ATEXPB4 (ARABIDOPSIS THALIANA EXPANSIN B4) | chr2:18599575-18601237 FORWARDmoderately similar to ( 333) EXB12_ORYSA Expansin-B12 precursor (OsEXPB12) (Beta-expansin-12) (OsaEXPb1.17) - Oryza sativa (Rice) protein|expansin precursor, putative, expressed	2.119	Wp+G vs. Wp
cell wall.modification	Os06g0335975	Transcript	moderately similar to ( 267) AT4G28850 | Symbols: | xyloglucan:xyloglucosyl transferase, putative / xyloglucan endotransglycosylase, putative / endo-xyloglucan transferase, putative | chr4:14244336-14245781 FORWARDmoderately similar to ( 231) BRU1_SOYBN Brassinosteroid-regulated protein BRU1 precursor - Glycine max (Soybean)GH16_XET Glyco_hydro_16 Glyco_hydrolase_16 GH16_GPI_glucanosyltransferase…	2.162	Wp+G vs. Wp
cell wall.cellulose synthesis.cellulose synthase	Os01g0750300	Transcript	nearly identical (1497) AT4G18780 | Symbols: CESA8, IRX1, ATCESA8, LEW2 | IRX1 (IRREGULAR XYLEM 1); cellulose synthase/ transferase, transferring glycosyl groups | chr4:10312846-10316719 REVERSECellulose_synt protein|CESA4 - cellulose synthase, expressed	2.312	Wp+G vs. Wp
cell wall.degradation.pectate lyases and polygalacturonases	Os07g0568700	Transcript	moderately similar to ( 211) AT5G06860 | Symbols: PGIP1, ATPGIP1 | PGIP1 (POLYGALACTURONASE INHIBITING PROTEIN 1); protein binding | chr5:2132373-2133434 FORWARDhighly similar to ( 610) PGIP1_ORYSA Polygalacturonase inhibitor 1 precursor (Polygalacturonase-inhibiting protein) (Floral organ regulator 1) - Oryza sativa (Rice) protein|polygalacturonase inhibitor 1 precursor, putative, expressed	2.521	Wp+G vs. Wp
cell wall.degradation.pectate lyases and polygalacturonases	Os11g0249400	Transcript	moderately similar to ( 201) AT3G59850 | Symbols: | polygalacturonase, putative / pectinase, putative | chr3:22109343-22111566 REVERSEmoderately similar to ( 205) PGLR_PRUPE Polygalacturonase precursor (EC 3.2.1.15) (PG) (Pectinase) - Prunus persica (Peach)Glyco_hydro_28 protein|polygalacturonase, putative, expressed	4.191	Wp+G vs. Wp
cell wall.cellulose synthesis.cellulose synthase	Os09g0422500	Transcript	nearly identical (1701) AT5G17420 | Symbols: IRX3, CESA7, ATCESA7, MUR10 | IRX3 (IRREGULAR XYLEM 3); cellulose synthase | chr5:5736859-5741407 REVERSECellulose_synt protein|CESA9 - cellulose synthase, expressed	5.228	Wp+G vs. Wp
cell wall.degradation.pectate lyases and polygalacturonases	Os01g0636500	Transcript	moderately similar to ( 486) AT1G60590 | Symbols: | polygalacturonase, putative / pectinase, putative | chr1:22314426-22316867 REVERSEmoderately similar to ( 213) PGLR_ACTCH Polygalacturonase precursor (EC 3.2.1.15) (PG) (Pectinase) - Actinidia chinensis (Kiwi) (Yangtao)Glyco_hydro_28 PGU1 protein|polygalacturonase, putative, expressed	1000	Wp+G vs. Wp
BinName	id	type	description	log2(fold-change)	group
cell wall.modification	Os09g0472900	Transcript	weakly similar to ( 118) AT4G30380 | Symbols: EXLB2 | EXLB2 (EXPANSIN-LIKE B2 PRECURSOR) | chr4:14860486-14860994 FORWARD protein|beta-expansin precursor, putative, expressed	-6.563	Cp+G vs.Cp
cell wall.modification	Os09g0473200	Transcript	very weakly similar to (98.6) AT4G30380 | Symbols: EXLB2 | EXLB2 (EXPANSIN-LIKE B2 PRECURSOR) | chr4:14860486-14860994 FORWARD protein|beta-expansin precursor, putative, expressed	-5.052	Cp+G vs.Cp
cell wall.modification	Os09g0472700	Transcript	weakly similar to ( 115) AT4G30380 | Symbols: EXLB2 | EXLB2 (EXPANSIN-LIKE B2 PRECURSOR) | chr4:14860486-14860994 FORWARD protein|beta-expansin precursor, putative, expressed	-4.508	Cp+G vs.Cp
cell wall.hemicellulose synthesis.glucuronoxylan	Os02g0556000	Transcript	highly similar to ( 526) AT3G18660 | Symbols: PGSIP1 | PGSIP1 (PLANT GLYCOGENIN-LIKE STARCH INITIATION PROTEIN 1); transferase, transferring glycosyl groups | chr3:6419211-6421959 REVERSE Glyco_transf_8 protein|glycosyl transferase, putative, expressed	-2.25	Cp+G vs.Cp
cell wall.pectin*esterases.PME	Os01g0311800	Transcript	highly similar to ( 564) AT4G02330 | Symbols: ATPMEPCRB | ATPMEPCRB; pectinesterase | chr4:1032479-1034928 FORWARDmoderately similar to ( 364) PME3_CITSI Pectinesterase-3 precursor (EC 3.1.1.11) (Pectin methylesterase 3) (PE 3) - Citrus sinensis (Sweet orange)Pectinesterase PemB PMEI protein|pectinesterase, putative, expressed	-1.919	Cp+G vs.Cp
cell wall.modification	Os07g0496250	Transcript	weakly similar to ( 192) AT4G17030 | Symbols: ATEXLB1, EXPR, AT-EXPR, ATEXPR1, ATHEXP BETA 3.1 | ATEXLB1 (ARABIDOPSIS THALIANA EXPANSIN-LIKE B1) | chr4:9581817-9583181 REVERSEhighly similar to ( 515) EXLB1_ORYSA Expansin-like B1 precursor (OsEXLB1) (Expensin-related 1) (OsEXPR1) (OsaEXPb3.1) - Oryza sativa (Rice) protein|beta-expansin precursor, putative, expressed	-1.77	Cp+G vs.Cp
cell wall.degradation.mannan-xylose-arabinose-fucose	Os11g0291500	Transcript	highly similar to ( 819) AT1G78060 | Symbols: | glycosyl hydrolase family 3 protein | chr1:29349796-29352868 REVERSEmoderately similar to ( 373) XYNB_PRUPE Putative beta-D-xylosidase (EC 3.2.1.-) (PpAz152) (Fragment) - Prunus persica (Peach)Glyco_hydro_3_C Glyco_hydro_3 BglX protein|glycosyl hydrolase family 3 protein, putative, expressed	-1.69	Cp+G vs.Cp
cell wall.degradation.cellulases and beta -1,4-glucanases	Os11g0673200	Transcript	highly similar to ( 751) AT5G49360 | Symbols: BXL1, ATBXL1 | BXL1 (BETA-XYLOSIDASE 1); hydrolase, hydrolyzing O-glycosyl compounds | chr5:20012179-20016659 REVERSEmoderately similar to ( 491) XYNB_PRUPE Putative beta-D-xylosidase (EC 3.2.1.-) (PpAz152) (Fragment) - Prunus persica (Peach)Glyco_hydro_3_C BglX Glyco_hydro_3 protein|glycosyl hydrolase family 3 protein, putative, expressed	-1.57	Cp+G vs.Cp
cell wall.degradation.mannan-xylose-arabinose-fucose	Os11g0673200	Transcript	highly similar to ( 751) AT5G49360 | Symbols: BXL1, ATBXL1 | BXL1 (BETA-XYLOSIDASE 1); hydrolase, hydrolyzing O-glycosyl compounds | chr5:20012179-20016659 REVERSEmoderately similar to ( 491) XYNB_PRUPE Putative beta-D-xylosidase (EC 3.2.1.-) (PpAz152) (Fragment) - Prunus persica (Peach)Glyco_hydro_3_C BglX Glyco_hydro_3 protein|glycosyl hydrolase family 3 protein, putative, expressed	-1.57	Cp+G vs.Cp
cell wall.degradation.mannan-xylose-arabinose-fucose	Os05g0319100	Transcript	moderately similar to ( 492) AT5G01930 | Symbols: | (1-4)-beta-mannan endohydrolase, putative | chr5:361189-362867 REVERSECOG3934 protein|OsMan06 - Endo-Beta-Mannanase, expressed	-1.467	Cp+G vs.Cp
cell wall.precursor synthesis.phosphomannose isomerase	Os11g0600900	Transcript	moderately similar to ( 436) AT3G02570 | Symbols: MEE31, PMI1 | MEE31 (MATERNAL EFFECT EMBRYO ARREST 31); mannose-6-phosphate isomerase | chr3:543463-545478 REVERSE PMI_typeI ManA protein|mannose-6-phosphate isomerase, putative, expressed	-1.367	Cp+G vs.Cp
cell wall.degradation.mannan-xylose-arabinose-fucose	Os11g0297800	Transcript	highly similar to ( 810) AT1G78060 | Symbols: | glycosyl hydrolase family 3 protein | chr1:29349796-29352868 REVERSEmoderately similar to ( 368) XYNB_PRUPE Putative beta-D-xylosidase (EC 3.2.1.-) (PpAz152) (Fragment) - Prunus persica (Peach)Glyco_hydro_3_C BglX Glyco_hydro_3 protein|beta-D-xylosidase, putative, expressed	-1.272	Cp+G vs.Cp
cell wall.degradation.pectate lyases and polygalacturonases	Os05g0104700	Transcript	moderately similar to ( 249) AT5G06860 | Symbols: PGIP1, ATPGIP1 | PGIP1 (POLYGALACTURONASE INHIBITING PROTEIN 1); protein binding | chr5:2132373-2133434 FORWARDmoderately similar to ( 209) PGIP1_ORYSA Polygalacturonase inhibitor 1 precursor (Polygalacturonase-inhibiting protein) (Floral organ regulator 1) - Oryza sativa (Rice) protein|polygalacturonase inhibitor precursor, putative, expressed	-1.164	Cp+G vs.Cp
cell wall.pectin*esterases.PME	Os07g0607400	Transcript	moderately similar to ( 358) AT5G55590 | Symbols: QRT1 | QRT1 (QUARTET 1); pectinesterase | chr5:22519911-22521699 FORWARDweakly similar to ( 176) PME3_CITSI Pectinesterase-3 precursor (EC 3.1.1.11) (Pectin methylesterase 3) (PE 3) - Citrus sinensis (Sweet orange)Pectinesterase PemB PRK10531 protein|pectinesterase, putative, expressed	-0.87	Cp+G vs.Cp
cell wall.precursor synthesis.UXS	Os05g0363200	Transcript	highly similar to ( 646) AT3G62830 | Symbols: UXS2, ATUXS2 | AUD1; UDP-glucuronate decarboxylase/ catalytic/ dTDP-glucose 4,6-dehydratase | chr3:23232539-23235353 FORWARDweakly similar to ( 104) GME1_ORYSA GDP-mannose 3,5-epimerase 1 (EC 5.1.3.18) (GDP-Man 3,5-epimerase 1) (OsGME-1) - Oryza sativa (Rice) WcaG RfbB Epimerase GalE PRK08125 PRK10084 PRK11908 PRK10217 Gmd PRK10675 protein|NAD depende…	-0.865	Cp+G vs.Cp
cell wall.modification	Os03g0117300	Transcript	very weakly similar to (95.1) AT2G01850 | Symbols: EXGT-A3, XTH27, ATXTH27 | EXGT-A3; hydrolase, acting on glycosyl bonds / xyloglucan:xyloglucosyl transferase | chr2:385374-387138 FORWARDGH16_XET Glyco_hydro_16 Glyco_hydrolase_16 GH16_lichenase GH16_GPI_glucanosyltransferase protein|glycosyl hydrolases family 16 protein, protein, expressed	-0.796	Cp+G vs.Cp
ell wall.precursor synthesis.sugar kinases.arabinose-1-kinase	Os06g0702500	Transcript	nearly identical (1411) AT4G16130 | Symbols: ARA1, ISA1, ATISA1 | ARA1 (ARABINOSE KINASE); ATP binding / L-arabinokinase/ galactokinase | chr4:9120875-9127656 FORWARD GalK PRK05101 PRK05322 PRK03817 PRK00555 protein|GHMP kinases ATP-binding protein, putative, expressed	-0.747	Cp+G vs.Cp
cell wall.precursor synthesis.GER	Os06g0652400	Transcript	highly similar to ( 531) AT1G17890 | Symbols: GER2 | GER2; binding / catalytic/ coenzyme binding | chr1:6154478-6155596 REVERSEhighly similar to ( 671) FCL1_ORYSA Probable GDP-L-fucose synthase 1 (EC 1.1.1.271) (GDP-4-keto-6-deoxy-D-mannose-3, 5-epimerase-4-reductase 1) - Oryza sativa (Rice) Epimerase WcaG RfbB GalE protein|synthase, putative, expressed	-0.682	Cp+G vs.Cp
cell wall.precursor synthesis.MUR4	Os04g0618200	Transcript	highly similar to ( 660) AT1G30620 | Symbols: HSR8, MUR4, UXE1 | MUR4 (MURUS 4); UDP-arabinose 4-epimerase/ catalytic | chr1:10855496-10857970 FORWARDhighly similar to ( 805) ARAE2_ORYSA Probable UDP-arabinose 4-epimerase 2 (EC 5.1.3.5) (UDP-D-xylose 4-epimerase 2) (UDP-galactose 4-epimerase-like protein 2) (OsUEL-2) - Oryza sativa (Rice) GalE PRK10675 Epimerase WcaG RfbB Gmd PRK10084 COG1086 pro…	-0.645	Cp+G vs.Cp
cell wall.degradation.pectate lyases and polygalacturonases	Os05g0542900	Transcript	moderately similar to ( 283) AT1G80170 | Symbols: | polygalacturonase, putative / pectinase, putative | chr1:30153646-30155683 REVERSEmoderately similar to ( 249) PGLR_ACTCH Polygalacturonase precursor (EC 3.2.1.15) (PG) (Pectinase) - Actinidia chinensis (Kiwi) (Yangtao)Glyco_hydro_28 PGU1 protein|polygalacturonase, putative, expressed	0.57	Cp+G vs.Cp
cell wall.precursor synthesis.sugar kinases.galacturonic acid kinase	Os04g0608100	Transcript	moderately similar to ( 285) AT3G10700 | Symbols: | GHMP kinase family protein | chr3:3346789-3350863 REVERSE PRK05322 GalK PRK03817 PRK05101 protein|GHMP kinases ATP-binding protein, putative, expressed	0.621	Cp+G vs.Cp
cell wall.hemicellulose synthesis	Os03g0803900	Transcript	highly similar to ( 801) AT5G62620 | Symbols: | galactosyltransferase family protein | chr5:25137136-25139433 FORWARD Galactosyl_T Gal-bind_lectin protein|galactosyltransferase family protein, putative, expressed	0.733	Cp+G vs.Cp
cell wall.cellulose synthesis	Os09g0428000	Transcript	highly similar to ( 842) AT4G31590 | Symbols: ATCSLC05, CSLC05, ATCSLC5 | ATCSLC5 (CELLULOSE-SYNTHASE LIKE C5); cellulose synthase/ transferase, transferring glycosyl groups | chr4:15309889-15312336 REVERSECOG1215 bcsA PRK11204 protein|CSLC2 - cellulose synthase-like family C, expressed	0.836	Cp+G vs.Cp
cell wall.cell wall proteins.AGPs.AGP	Os08g0321000	Transcript	moderately similar to ( 273) AT5G55730 | Symbols: FLA1 | FLA1 (FASCICLIN-LIKE ARAB INOGALACTAN 1) | chr5:22558375-22560392 REVERSE protein|fasciclin-like arabinogalactan protein 8 precursor, putative, expressed	0.933	Cp+G vs.Cp
cell wall.pectin*esterases.PME	Os05g0361500	Transcript	highly similar to ( 556) AT4G02330 | Symbols: ATPMEPCRB | ATPMEPCRB; pectinesterase | chr4:1032479-1034928 FORWARDmoderately similar to ( 365) PME_PRUPE Pectinesterase PPE8B precursor (EC 3.1.1.11) (Pectin methylesterase) (PE) - Prunus persica (Peach)Pectinesterase PemB PMEI protein|pectinesterase, putative, expressed	0.957	Cp+G vs.Cp
cell wall.cellulose synthesis.cellulose synthase	Os08g0160500	Transcript	highly similar to ( 888) AT3G03050 | Symbols: CSLD3, KJK, ATCSLD3 | CSLD3 (CELLULOSE SYNTHASE-LIKE D3); cellulose synthase/ transferase, transferring glycosyl groups | chr3:687873-691629 FORWARDCellulose_synt protein|CSLF6 - cellulose synthase-like family F; beta1,3;1,4 glucan synthase, expressed	1.198	Cp+G vs.Cp
cell wall.cellulose synthesis.cellulose synthase	Os08g0345500	Transcript	nearly identical (1592) AT4G38190 | Symbols: ATCSLD4, CSLD4 | ATCSLD4; cellulose synthase/ transferase, transferring glycosyl groups | chr4:17910096-17913641 REVERSECellulose_synt protein|CSLD3 - cellulose synthase-like family D, expressed	1.459	Cp+G vs.Cp
cell wall.modification	Os10g0117000	Transcript	moderately similar to ( 395) AT1G14720 | Symbols: XTR2, EXGT-A2, ATXTH28 | XTR2 (XYLOGLUCAN ENDOTRANSGLYCOSYLASE RELATED 2); hydrolase, acting on glycosyl bonds / xyloglucan:xyloglucosyl transferase | chr1:5066806-5068466 REVERSEweakly similar to ( 195) XTH_TOBAC Probable xyloglucan endotransglucosylase/hydrolase protein precursor (EC 2.4.1.207) - Nicotiana tabacum (Common tobacco)GH16_XET Glyco_…	1.466	Cp+G vs.Cp
cell wall.modification	Os06g0696600	Transcript	moderately similar to ( 365) AT5G57550 | Symbols: XTR3 | XTR3 (XYLOGLUCAN ENDOTRANSGLYCOSYLASE 3); hydrolase, acting on glycosyl bonds / xyloglucan:xyloglucosyl transferase | chr5:23305055-23306384 REVERSEmoderately similar to ( 337) BRU1_SOYBN Brassinosteroid-regulated protein BRU1 precursor - Glycine max (Soybean)GH16_XET Glyco_hydro_16 Glyco_hydrolase_16 GH16_GPI_glucanosyltransferase GH16_lic…	1.571	Cp+G vs.Cp
cell wall.modification	Os09g0395600	Transcript	moderately similar to ( 352) AT1G14720 | Symbols: XTR2, EXGT-A2, ATXTH28 | XTR2 (XYLOGLUCAN ENDOTRANSGLYCOSYLASE RELATED 2); hydrolase, acting on glycosyl bonds / xyloglucan:xyloglucosyl transferase | chr1:5066806-5068466 REVERSEweakly similar to ( 159) XTH_TOBAC Probable xyloglucan endotransglucosylase/hydrolase protein precursor (EC 2.4.1.207) - Nicotiana tabacum (Common tobacco)GH16_XET Glyco_…	1.834	Cp+G vs.Cp
cell wall.pectin*esterases.acetyl esterase	Os01g0892500	Transcript	moderately similar to ( 379) AT3G09410 | Symbols: | pectinacetylesterase family protein | chr3:2898243-2900984 REVERSE PAE protein|pectinacetylesterase domain containing protein, expressed	3.193	Cp+G vs.Cp

## Sheet: Table S4c
Additional file 5: Table S4c Analysis of biotic stress for JA in response to Rhizoglomus intraradices with the Magnaporthe oryzae using MapMan 3.6.0 in the‘Wp+R vs. Wp’and ‘Cp+R vs. Cp’comparisons.
BinName	Gene id	type	description	log2(fold-change)	group
hormone metabolism.jasmonate.synthesis-degradation.allene oxidase synthase	Os03g0225900	Transcript	moderately similar to ( 424) AT5G42650 | Symbols: AOS, CYP74A, DDE2 | AOS (ALLENE OXIDE SYNTHASE); allene oxide synthase/ hydro-lyase/ oxygen binding | chr5:17097803-17099359 REVERSEhighly similar to ( 791) C74A2_ORYSA Cytochrome P450 74A2 (EC 4.2.1.92) (Allene oxide synthase 2) (Hydroperoxide dehydrase 2) - Oryza sativa (Rice) protein|cytochrome P450, putative, expressed	-1.323	Wp+G vs. Wp
hormone metabolism.jasmonate.synthesis-degradation.lipoxygenase	Os03g0700400	Transcript	highly similar to ( 823) AT3G22400 | Symbols: LOX5 | LOX5; electron carrier/ iron ion binding / lipoxygenase/ metal ion binding / oxidoreductase, acting on single donors with incorporation of molecular oxygen, incorporation of two atoms of oxygen | chr3:7927011-7931167 FORWARDnearly identical (1357) LOX3_ORYSA Putative lipoxygenase 3 (EC 1.13.11.12) - Oryza sativa (Rice)Lipoxygenase protein|lipoz…	-0.996	Wp+G vs. Wp
hormone metabolism.jasmonate.synthesis-degradation.allene oxidase synthase	Os02g0218700	Transcript	moderately similar to ( 386) AT5G42650 | Symbols: AOS, CYP74A, DDE2 | AOS (ALLENE OXIDE SYNTHASE); allene oxide synthase/ hydro-lyase/ oxygen binding | chr5:17097803-17099359 REVERSEhighly similar to ( 870) C74A3_ORYSA Cytochrome P450 74A3 (EC 4.2.1.92) (Allene oxide synthase 3) (Hydroperoxide dehydrase 3) - Oryza sativa (Rice) protein|cytochrome P450, putative, expressed	0.735	Wp+G vs. Wp
hormone metabolism.jasmonate.synthesis-degradation.lipoxygenase	Os03g0738600	Transcript	highly similar to ( 967) AT1G55020 | Symbols: LOX1 | LOX1; lipoxygenase | chr1:20525798-20530143 FORWARDnearly identical (1704) LOX2_ORYSA Lipoxygenase 2 (EC 1.13.11.12) (Lipoxygenase L-2) - Oryza sativa (Rice)Lipoxygenase PLAT_LH2 PLAT LH2 protein|lipoxygenase, putative, expressed	1.347	Wp+G vs. Wp
hormone metabolism.jasmonate.synthesis-degradation.12-Oxo-PDA-reductase	Os01g0370000	Transcript	moderately similar to ( 271) AT1G76690 | Symbols: OPR2, ATOPR2 | OPR2 | chr1:28778976-28780355 FORWARD OYE_like_FMN NemA OYE_like_FMN_family PRK10605 Oxidored_FMN OYE_YqiM_FMN OYE_like_3_FMN OYE_like_2_FMN OYE_like_4_FMN OYE_like_5_FMN DCR_FMN PRK08255 TMADH_HD_FMN ER_like_FMN protein|12-oxophytodienoate reductase, putative, expressed	2.15	Wp+G vs. Wp
BinName	id	type	description	log2(fold-change)	group
hormone metabolism.jasmonate.synthesis-degradation.lipoxygenase	Os08g0509100	Transcript	moderately similar to ( 305) LOXC2_ORYSA Probable lipoxygenase 8, chloroplast precursor (EC 1.13.11.12) - Oryza sativa (Rice)PLAT_LH2 protein|lipoxygenase, chloroplast precursor, putative, expressed	-3.708	Cp+G vs.Cp
hormone metabolism.jasmonate.synthesis-degradation.allene oxidase synthase	Os03g0225900	Transcript	moderately similar to ( 424) AT5G42650 | Symbols: AOS, CYP74A, DDE2 | AOS (ALLENE OXIDE SYNTHASE); allene oxide synthase/ hydro-lyase/ oxygen binding | chr5:17097803-17099359 REVERSEhighly similar to ( 791) C74A2_ORYSA Cytochrome P450 74A2 (EC 4.2.1.92) (Allene oxide synthase 2) (Hydroperoxide dehydrase 2) - Oryza sativa (Rice) protein|cytochrome P450, putative, expressed	-2.658	Cp+G vs.Cp
hormone metabolism.jasmonate.synthesis-degradation.allene oxidase synthase	Os02g0218700	Transcript	moderately similar to ( 386) AT5G42650 | Symbols: AOS, CYP74A, DDE2 | AOS (ALLENE OXIDE SYNTHASE); allene oxide synthase/ hydro-lyase/ oxygen binding | chr5:17097803-17099359 REVERSEhighly similar to ( 870) C74A3_ORYSA Cytochrome P450 74A3 (EC 4.2.1.92) (Allene oxide synthase 3) (Hydroperoxide dehydrase 3) - Oryza sativa (Rice) protein|cytochrome P450, putative, expressed	-3.048	Cp+G vs.Cp
hormone metabolism.jasmonate.induced-regulated-responsive-activated	Os09g0249000	Transcript	moderately similar to ( 394) AT3G07720 | Symbols: | kelch repeat-containing protein | chr3:2465439-2467033 FORWARD protein|kelch repeat protein, putative, expressed	0.936	Cp+G vs.Cp

## Sheet: Table S4d
Additional file 5: Table S4d Analysis of biotic stress for SA in response to Rhizoglomus intraradices with the Magnaporthe oryzae using MapMan 3.6.0 in the ‘Wp+R vs. Wp’and ‘Cp+R vs. Cp’comparisons.
BinName	Gene id	type	description	log2(fold-change)	group
hormone metabolism.salicylic acid.synthesis-degradation	Os06g0323100	Transcript	moderately similar to ( 347) AT5G55250 | Symbols: IAMT1 | IAMT1 (IAA CARBOXYLMETHYLTRANSFERASE 1); S-adenosylmethionine-dependent methyltransferase/ indole acetic acid carboxyl methyltransferase | chr5:22407589-22410291 REVERSEweakly similar to ( 165) BAMT_ANTMA Benzoate carboxyl methyltransferase (EC 2.1.1.-) (S-adenosyl-L-methionine:benzoic acid carboxyl methyltransferase) - Antirrhinum majus (…	-1.066	Wp+G vs. Wp
hormone metabolism.salicylic acid.synthesis-degradation	Os11g0260100	Transcript	weakly similar to ( 107) AT3G21950 | Symbols: | methyltransferase | chr3:7734396-7736201 FORWARDvery weakly similar to (82.0) BAMT_ANTMA Benzoate carboxyl methyltransferase (EC 2.1.1.-) (S-adenosyl-L-methionine:benzoic acid carboxyl methyltransferase) - Antirrhinum majus (Garden snapdragon)Methyltransf_7 protein|SAM dependent carboxyl methyltransferase family protein, putative, expressed	-1.04	Wp+G vs. Wp
hormone metabolism.salicylic acid.synthesis-degradation	Os01g0701700	Transcript	moderately similar to ( 308) AT4G36470 | Symbols: | S-adenosyl-L-methionine:carboxyl methyltransferase family protein | chr4:17215128-17216475 REVERSEmoderately similar to ( 226) BAMT_ANTMA Benzoate carboxyl methyltransferase (EC 2.1.1.-) (S-adenosyl-L-methionine:benzoic acid carboxyl methyltransferase) - Antirrhinum majus (Garden snapdragon)Methyltransf_7 protein|SAM dependent carboxyl methyltra…	-0.732	Wp+G vs. Wp
hormone metabolism.salicylic acid.synthesis-degradation	Os12g0407900	Transcript	weakly similar to ( 194) AT2G15980 | Symbols: | pentatricopeptide (PPR) repeat-containing protein | chr2:6951349-6952845 REVERSEvery weakly similar to (95.9) RF1_ORYSA Rf1 protein, mitochondrial precursor (PPR protein) (Fertility restorer) (Restorer for CMS) - Oryza sativa (Rice) protein|PPR repeat containing protein, expressed	0.661	Wp+G vs. Wp
hormone metabolism.salicylic acid.synthesis-degradation	Os11g0256900	Transcript	weakly similar to ( 123) AT5G66430 | Symbols: | S-adenosyl-L-methionine:carboxyl methyltransferase family protein | chr5:26525410-26526799 REVERSEweakly similar to ( 112) BAMT_ANTMA Benzoate carboxyl methyltransferase (EC 2.1.1.-) (S-adenosyl-L-methionine:benzoic acid carboxyl methyltransferase) - Antirrhinum majus (Garden snapdragon)Methyltransf_7 protein|S-adenosyl-L-methionine:benzoic acid/sal…	0.678	Wp+G vs. Wp
hormone metabolism.salicylic acid.synthesis-degradation	Os04g0665200	Transcript	moderately similar to ( 455) AT5G55250 | Symbols: IAMT1 | IAMT1 (IAA CARBOXYLMETHYLTRANSFERASE 1); S-adenosylmethionine-dependent methyltransferase/ indole acetic acid carboxyl methyltransferase | chr5:22407589-22410291 REVERSEweakly similar to ( 191) BAMT_ANTMA Benzoate carboxyl methyltransferase (EC 2.1.1.-) (S-adenosyl-L-methionine:benzoic acid carboxyl methyltransferase) - Antirrhinum majus (…	2.272	Wp+G vs. Wp
BinName	id	type	description	log2(fold-change)	group
hormone metabolism.salicylic acid.synthesis-degradation	Os06g0313440	Transcript	weakly similar to ( 195) AT5G04370 | Symbols: NAMT1 | NAMT1; S-adenosylmethionine-dependent methyltransferase | chr5:1231856-1233888 FORWARDweakly similar to ( 176) BAMT_ANTMA Benzoate carboxyl methyltransferase (EC 2.1.1.-) (S-adenosyl-L-methionine:benzoic acid carboxyl methyltransferase) - Antirrhinum majus (Garden snapdragon)Methyltransf_7 protein|SAM dependent carboxyl methyltransferase, puta…	-2.659	Cp+G vs.Cp
hormone metabolism.salicylic acid.synthesis-degradation	Os11g0260100	Transcript	weakly similar to ( 107) AT3G21950 | Symbols: | methyltransferase | chr3:7734396-7736201 FORWARDvery weakly similar to (82.0) BAMT_ANTMA Benzoate carboxyl methyltransferase (EC 2.1.1.-) (S-adenosyl-L-methionine:benzoic acid carboxyl methyltransferase) - Antirrhinum majus (Garden snapdragon)Methyltransf_7 protein|SAM dependent carboxyl methyltransferase family protein, putative, expressed	1.336	Cp+G vs.Cp
hormone metabolism.salicylic acid.synthesis-degradation	Os01g0701700	Transcript	moderately similar to ( 308) AT4G36470 | Symbols: | S-adenosyl-L-methionine:carboxyl methyltransferase family protein | chr4:17215128-17216475 REVERSEmoderately similar to ( 226) BAMT_ANTMA Benzoate carboxyl methyltransferase (EC 2.1.1.-) (S-adenosyl-L-methionine:benzoic acid carboxyl methyltransferase) - Antirrhinum majus (Garden snapdragon)Methyltransf_7 protein|SAM dependent carboxyl methyltra…	1.653	Cp+G vs.Cp
