# Supplementary material for: Comparative study of the mycorrhizal root transcriptomes of wild and cultivated rice in response to the pathogen Magnaporthe oryzae
Source: Rice (N Y). 2019 May 10;12:35. doi: 10.1186/s12284-019-0287-9 (PMC6510786; doi:10.1186/s12284-019-0287-9)
Supplement: Supplementary file 6 — Table S5. MapMan 3.6.0 analysis of secondary metabolic pathway response for shikimate pathway (a), MVA (b), simple phenols (c) and terpenoids (d) in AMF-inoculated wild and cultivated rice in response to infection by Magnaporthe oryzae in the ‘Wp+R vs. Wp’ and ‘Cp+R vs. Cp’ comparisons. Cp + R, AMF-inoculated cultivated rice infected with M. oryzae; Cp, AMF-uninoculated cultivated rice infected with M. oryzae; Wp + R, AMF-inoculated wild rice infected with M. oryzae; Wp, AMF-uninoculated wild rice infected with M. oryzae. MVA, mevalonate. (XLS 46 kb) [file 12284_2019_287_MOESM6_ESM.xls]

## Sheet: Table S5a
Additional file 6: Table S5a Analysis of biotic stress for shikimate pathway in response to Rhizoglomus intraradices with the Magnaporthe oryzae using MapMan 3.6.0 in the‘Wp+R vs. Wp’and ‘Cp+R vs. Cp’comparisons.
BinName	id	type	description	log2(fold-change)	group
amino acid metabolism.synthesis.aromatic aa.chorismate.dehydroquinate/shikimate dehydrogenase	os01g0375500	Transcript	moderately similar to ( 371) AT3G06350 | Symbols: EMB3004, MEE32 | MEE32 (MATERNAL EFFECT EMBRYO ARREST 32); 3-dehydroquinate dehydratase/ NADP or NADPH binding / binding / catalytic/ shikimate 5-dehydrogenase | chr3:1924536-1927701 REVERSE AroE aroE aroDE PRK12548 PRK12549 PRK12749 PRK12550 Shikimate_dh_N protein|expressed protein	2.27	Wp+G vs. Wp

## Sheet: Table S5b
Additional file 6: Table S5b Analysis of biotic stress for MVA in response to Rhizoglomus intraradices with the Magnaporthe oryzae using MapMan 3.6.0 in the‘Wp+R vs. Wp’and ‘Cp+R vs. Cp’comparisons.
BinName	id	type	description	log2(fold-change)	group
secondary metabolism.isoprenoids.mevalonate pathway.acetyl-CoA C-acyltransferase	Os01g0110400	Transcript	highly similar to ( 549) AT5G47720 | Symbols: | acetyl-CoA C-acyltransferase, putative / 3-ketoacyl-CoA thiolase, putative | chr5:19331866-19334009 FORWARD thiolase PRK08235 PRK06954 PRK07800 PRK05790 PRK07025 PRK05656 PRK07491 PRK06845 PRK07124 PRK06366 PRK08041 PRK09051 Thiolase_N PaaJ PRK06689 PRK06205 PRK06633 PRK09050 PRK09052 PRK06445 PRK07661 PRK08234 fadA PRK08242 PRK07851 PRK07108 PRK065…	0.318	Wp+G vs. Wp
secondary metabolism.isoprenoids.mevalonate pathway.HMG-CoA synthase	Os03g0118800	Transcript	highly similar to ( 730) AT4G11820 | Symbols: MVA1 | MVA1; acetyl-CoA C-acetyltransferase/ hydroxymethylglutaryl-CoA synthase | chr4:7109124-7111901 REVERSE HMG_CoA_synt_C PksG HMG_CoA_synt_N init_cond_enzymes PRK04262 protein|hydroxymethylglutaryl-CoA synthase, putative, expressed	-1.735	Wp+G vs. Wp
secondary metabolism.isoprenoids.mevalonate pathway.HMG-CoA reductase	Os09g0492700	Transcript	highly similar to ( 658) AT1G76490 | Symbols: HMG1, HMGR1 | HMG1 (HYDROXY METHYLGLUTARYL COA REDUCTASE 1); hydroxymethylglutaryl-CoA reductase | chr1:28695801-28698206 FORWARDhighly similar to ( 758) HMDH3_ORYSA 3-hydroxy-3-methylglutaryl-coenzyme A reductase 3 (EC 1.1.1.34) (HMG-CoA reductase 3) - Oryza sativa (Rice) HMG-CoA_red HMG-CoA_reductase_classI HMG-CoA_reductase HMG1 protein|3-hydroxy-3…	0.673	Wp+G vs. Wp
secondary metabolism.isoprenoids.mevalonate pathway.geranyl diphosphate synthase	Os06g0678200	Transcript	moderately similar to ( 486) AT2G34630 | Symbols: GPPS, GPS1 | geranyl diphosphate synthase, putative / GPPS, putative / dimethylallyltransferase, putative / prenyl transferase, putative | chr2:14578689-14581632 FORWARDvery weakly similar to (88.2) GGPPS_HEVBR Geranylgeranyl pyrophosphate synthetase, chloroplast precursor (GGPP synthetase) [Includes: Dimethylallyltranstransferase (EC 2.5.1.1); Ge…	-0.47	Wp+G vs. Wp
secondary metabolism.isoprenoids.mevalonate pathway.farnesyl pyrophosphate synthetase	Os01g0695300	Transcript	moderately similar to ( 358) AT5G47770 | Symbols: FPS1 | FPS1 (FARNESYL DIPHOSPHATE SYNTHASE 1); dimethylallyltranstransferase/ geranyltranstransferase | chr5:19345297-19347415 FORWARDmoderately similar to ( 388) FPPS_MAIZE Farnesyl pyrophosphate synthetase (FPP synthetase) (FPS) (Farnesyl diphosphate synthetase) [Includes: Dimethylallyltranstransferase (EC 2.5.1.1); Geranyltranstransferase (EC 2…	-1.069	Wp+G vs. Wp
secondary metabolism.isoprenoids.mevalonate pathway.farnesyl pyrophosphate synthetase	Os05g0543400	Transcript	highly similar to ( 504) AT5G47770 | Symbols: FPS1 | FPS1 (FARNESYL DIPHOSPHATE SYNTHASE 1); dimethylallyltranstransferase/ geranyltranstransferase | chr5:19345297-19347415 FORWARDhighly similar to ( 598) FPPS_MAIZE Farnesyl pyrophosphate synthetase (FPP synthetase) (FPS) (Farnesyl diphosphate synthetase) [Includes: Dimethylallyltranstransferase (EC 2.5.1.1); Geranyltranstransferase (EC 2.5.1.10)…	0.476	Wp+G vs. Wp
secondary metabolism.isoprenoids.mevalonate pathway.farnesyl pyrophosphate synthetase	Os01g0703400	Transcript	highly similar to ( 541) AT5G47770 | Symbols: FPS1 | FPS1 (FARNESYL DIPHOSPHATE SYNTHASE 1); dimethylallyltranstransferase/ geranyltranstransferase | chr5:19345297-19347415 FORWARDhighly similar to ( 622) FPPS_MAIZE Farnesyl pyrophosphate synthetase (FPP synthetase) (FPS) (Farnesyl diphosphate synthetase) [Includes: Dimethylallyltranstransferase (EC 2.5.1.1); Geranyltranstransferase (EC 2.5.1.10)…	0.627	Wp+G vs. Wp

## Sheet: Table S5c
Additional file 6: Table S5c Analysis of biotic stress for simple phenols in response to Rhizoglomus intraradices with the Magnaporthe oryzae using MapMan 3.6.0 in the‘Wp+R vs. Wp’and ‘Cp+R vs. Cp’comparisons.
BinName	id	type	description	log2(fold-change)	group
secondary metabolism.simple phenols	Os06g0567200	Transcript	highly similar to ( 667) AT5G21105 | Symbols: | L-ascorbate oxidase/ copper ion binding / oxidoreductase | chr5:7174321-7177409 FORWARDhighly similar to ( 707) ASO_CUCSA L-ascorbate oxidase precursor (EC 1.10.3.3) (Ascorbase) (ASO) - Cucumis sativus (Cucumber) SufI Cu-oxidase_3 Cu-oxidase Cu-oxidase_2 protein|L-ascorbate oxidase precursor, putative, expressed	-1.746	Wp+G vs. Wp
secondary metabolism.simple phenols	Os11g0641500	Transcript	moderately similar to ( 441) AT3G09220 | Symbols: LAC7 | LAC7 (laccase 7); laccase | chr3:2827434-2830477 REVERSEmoderately similar to ( 204) ASO_CUCSA L-ascorbate oxidase precursor (EC 1.10.3.3) (Ascorbase) (ASO) - Cucumis sativus (Cucumber) Cu-oxidase_3 Cu-oxidase_2 SufI Cu-oxidase protein|laccase precursor protein, putative, expressed	-1.06	Wp+G vs. Wp
secondary metabolism.simple phenols	Os01g0850550	Transcript	moderately similar to ( 461) AT3G09220 | Symbols: LAC7 | LAC7 (laccase 7); laccase | chr3:2827434-2830477 REVERSEweakly similar to ( 146) ASO_CUCSA L-ascorbate oxidase precursor (EC 1.10.3.3) (Ascorbase) (ASO) - Cucumis sativus (Cucumber) Cu-oxidase_2 Cu-oxidase protein|laccase-6 precursor, putative, expressed	-1.273	Wp+G vs. Wp
secondary metabolism.simple phenols	Os07g0101000	Transcript	highly similar to ( 536) AT3G09220 | Symbols: LAC7 | LAC7 (laccase 7); laccase | chr3:2827434-2830477 REVERSEmoderately similar to ( 212) ASO_CUCSA L-ascorbate oxidase precursor (EC 1.10.3.3) (Ascorbase) (ASO) - Cucumis sativus (Cucumber) Cu-oxidase_3 Cu-oxidase_2 Cu-oxidase SufI protein|laccase precursor protein, putative, expressed	1.716	Wp+G vs. Wp
secondary metabolism.simple phenols	Os12g0259800	Transcript	highly similar to ( 590) AT3G09220 | Symbols: LAC7 | LAC7 (laccase 7); laccase | chr3:2827434-2830477 REVERSEmoderately similar to ( 218) ASO_CUCSA L-ascorbate oxidase precursor (EC 1.10.3.3) (Ascorbase) (ASO) - Cucumis sativus (Cucumber) Cu-oxidase_3 Cu-oxidase_2 Cu-oxidase SufI protein|laccase precursor protein, putative, expressed	0.872	Wp+G vs. Wp
secondary metabolism.simple phenols	Os05g0458300	Transcript	highly similar to ( 622) AT5G60020 | Symbols: LAC17, ATLAC17 | LAC17 (laccase 17); laccase | chr5:24168072-24170223 FORWARDmoderately similar to ( 206) ASO_CUCSA L-ascorbate oxidase precursor (EC 1.10.3.3) (Ascorbase) (ASO) - Cucumis sativus (Cucumber) Cu-oxidase_3 Cu-oxidase SufI Cu-oxidase_2 protein|laccase precursor protein, putative, expressed	2.887	Wp+G vs. Wp
secondary metabolism.simple phenols	Os01g0374600	Transcript	moderately similar to ( 464) AT5G09360 | Symbols: LAC14 | LAC14 (laccase 14); laccase | chr5:2906426-2908658 REVERSEweakly similar to ( 172) ASO_CUCMA L-ascorbate oxidase precursor (EC 1.10.3.3) (Ascorbase) (ASO) - Cucurbita maxima (Pumpkin) (Winter squash) Cu-oxidase_2 Cu-oxidase_3 Cu-oxidase SufI protein|laccase precursor protein, putative, expressed	2.923	Wp+G vs. Wp
secondary metabolism.simple phenols	Os01g0850800	Transcript	moderately similar to ( 499) AT3G09220 | Symbols: LAC7 | LAC7 (laccase 7); laccase | chr3:2827434-2830477 REVERSEweakly similar to ( 196) ASO_CUCMA L-ascorbate oxidase precursor (EC 1.10.3.3) (Ascorbase) (ASO) - Cucurbita maxima (Pumpkin) (Winter squash) Cu-oxidase_3 SufI Cu-oxidase Cu-oxidase_2 protein|laccase precursor protein, putative, expressed	-1.787	Wp+G vs. Wp
BinName	id	type	description	log2(fold-change)	group
secondary metabolism.simple phenols	Os02g0749700	Transcript	highly similar to ( 541) AT5G09360 | Symbols: LAC14 | LAC14 (laccase 14); laccase | chr5:2906426-2908658 REVERSEmoderately similar to ( 209) ASO_CUCMA L-ascorbate oxidase precursor (EC 1.10.3.3) (Ascorbase) (ASO) - Cucurbita maxima (Pumpkin) (Winter squash) Cu-oxidase_3 Cu-oxidase_2 SufI Cu-oxidase protein|laccase precursor protein, putative, expressed	-5.05	Cp+G vs.Cp
secondary metabolism.simple phenols	Os12g0258700	Transcript	highly similar to ( 572) AT3G09220 | Symbols: LAC7 | LAC7 (laccase 7); laccase | chr3:2827434-2830477 REVERSEmoderately similar to ( 231) ASO_TOBAC L-ascorbate oxidase precursor (EC 1.10.3.3) (Ascorbase) (ASO) - Nicotiana tabacum (Common tobacco) Cu-oxidase_3 Cu-oxidase_2 Cu-oxidase SufI protein|laccase precursor protein, putative, expressed	-2.235	Cp+G vs.Cp

## Sheet: Table S5d
Additional file 6: Table S5d Analysis of biotic stress for terpenoids in response to Rhizoglomus intraradices with the Magnaporthe oryzae using MapMan 3.6.0 in the‘Wp+R vs. Wp’and ‘Cp+R vs. Cp’comparisons.
BinName	id	type	description	log2(fold-change)	group
secondary metabolism.isoprenoids.terpenoids	Os03g0347900	Transcript	moderately similar to ( 217) AT5G23960 | Symbols: ATTPS21, TPS21 | TPS21 (TERPENE SYNTHASE 21); (-)-E-beta-caryophyllene synthase/ alpha-humulene synthase | chr5:8092969-8095128 FORWARDmoderately similar to ( 236) DCS1_GOSHI (+)-delta-cadinene synthase (EC 4.2.3.13) (D-cadinene synthase) - Gossypium hirsutum (Upland cotton)Terpene_cyclase_plant_C1 Terpene_synth_C Terpene_cyclase_C1 Isoprenoid_Bio…	0.92	Wp+G vs. Wp
secondary metabolism.isoprenoids.terpenoids	Os02g0139500	Transcript	highly similar to ( 697) AT2G07050 | Symbols: CAS1 | CAS1 (cycloartenol synthase 1); cycloartenol synthase | chr2:2924629-2930295 FORWARD SQCY_1 SQCY SqhC ISOPREN_C2_like protein|cycloartenol synthase, putative, expressed	0.43	Wp+G vs. Wp
secondary metabolism.isoprenoids.terpenoids	Os02g0570400	Transcript	highly similar to ( 607) AT1G79460 | Symbols: GA2, KS, ATKS | GA2 (GA REQUIRING 2); ent-kaurene synthase | chr1:29890568-29894436 FORWARDhighly similar to ( 606) KSB_CUCMA Ent-kaurene synthase B, chloroplast precursor (EC 4.2.3.19) (KSB) - Cucurbita maxima (Pumpkin) (Winter squash)Terpene_cyclase_plant_C1 Terpene_cyclase_C1 Terpene_synth_C Terpene_synth Isoprenoid_Biosyn_C1 protein|terpene syntha…	2.824	Wp+G vs. Wp
secondary metabolism.isoprenoids.terpenoids	Os04g0344100	Transcript	weakly similar to ( 180) AT4G16730 | Symbols: | lyase/ magnesium ion binding | chr4:9403119-9406003 FORWARDmoderately similar to ( 230) DCS1_GOSHI (+)-delta-cadinene synthase (EC 4.2.3.13) (D-cadinene synthase) - Gossypium hirsutum (Upland cotton)Terpene_cyclase_plant_C1 Terpene_synth_C Terpene_cyclase_C1 protein|terpene synthase family, metal binding domain containing protein, expressed	1.535	Wp+G vs. Wp
secondary metabolism.isoprenoids.terpenoids	Os02g0571100	Transcript	highly similar to ( 565) AT4G02780 | Symbols: GA1, ABC33, ATCPS1 | GA1 (GA REQUIRING 1); ent-copalyl diphosphate synthase/ magnesium ion binding | chr4:1237881-1244766 REVERSEhighly similar to ( 602) KSA_PEA Ent-kaurene synthase A, chloroplast precursor (EC 5.5.1.13) (Ent-copalyl diphosphate synthase) (KSA) - Pisum sativum (Garden pea)Terpene_cyclase_plant_C1 Terpene_synth Terpene_synth_C protein…	4.957	Wp+G vs. Wp
secondary metabolism.isoprenoids.terpenoids	Os02g0139700	Transcript	nearly identical (1100) AT2G07050 | Symbols: CAS1 | CAS1 (cycloartenol synthase 1); cycloartenol synthase | chr2:2924629-2930295 FORWARD SQCY_1 SQCY SqhC ISOPREN_C2_like protein|cycloartenol synthase, putative, expressed	0.353	Wp+G vs. Wp
secondary metabolism.isoprenoids.terpenoids	Os04g0179700	Transcript	highly similar to ( 597) AT1G79460 | Symbols: GA2, KS, ATKS | GA2 (GA REQUIRING 2); ent-kaurene synthase | chr1:29890568-29894436 FORWARDhighly similar to ( 604) KSB_CUCMA Ent-kaurene synthase B, chloroplast precursor (EC 4.2.3.19) (KSB) - Cucurbita maxima (Pumpkin) (Winter squash)Terpene_cyclase_plant_C1 Terpene_cyclase_C1 Terpene_synth_C Terpene_synth Isoprenoid_Biosyn_C1 protein|ent-kaurene sy…	2.883	Wp+G vs. Wp
secondary metabolism.isoprenoids.terpenoids	Os11g0562100	Transcript	highly similar to ( 920) AT2G07050 | Symbols: CAS1 | CAS1 (cycloartenol synthase 1); cycloartenol synthase | chr2:2924629-2930295 FORWARD SQCY_1 SQCY SqhC ISOPREN_C2_like protein|cycloartenol synthase, putative, expressed	-0.486	Wp+G vs. Wp
BinName	id	type	description	log2(fold-change)	group
secondary metabolism.isoprenoids.terpenoids	Os11g0285000	Transcript	highly similar to ( 906) AT2G07050 | Symbols: CAS1 | CAS1 (cycloartenol synthase 1); cycloartenol synthase | chr2:2924629-2930295 FORWARD SQCY_1 SQCY SqhC ISOPREN_C2_like protein|cycloartenol synthase, putative, expressed	1.396	Cp+G vs.Cp
secondary metabolism.isoprenoids.terpenoids	Os11g0474900	Transcript	highly similar to ( 565) AT1G79460 | Symbols: GA2, KS, ATKS | GA2 (GA REQUIRING 2); ent-kaurene synthase | chr1:29890568-29894436 FORWARDhighly similar to ( 598) KSB_CUCMA Ent-kaurene synthase B, chloroplast precursor (EC 4.2.3.19) (KSB) - Cucurbita maxima (Pumpkin) (Winter squash)Terpene_cyclase_plant_C1 Terpene_cyclase_C1 Terpene_synth_C Terpene_synth protein|terpene synthase, putative, express…	-1.598	Cp+G vs.Cp
secondary metabolism.isoprenoids.terpenoids	Os07g0218200	Transcript	moderately similar to ( 248) AT5G23960 | Symbols: ATTPS21, TPS21 | TPS21 (TERPENE SYNTHASE 21); (-)-E-beta-caryophyllene synthase/ alpha-humulene synthase | chr5:8092969-8095128 FORWARDmoderately similar to ( 316) DCS1_GOSHI (+)-delta-cadinene synthase (EC 4.2.3.13) (D-cadinene synthase) - Gossypium hirsutum (Upland cotton)Terpene_cyclase_plant_C1 Terpene_synth_C Terpene_cyclase_C1 Terpene_synth …	-6.59	Cp+G vs.Cp
secondary metabolism.isoprenoids.terpenoids	Os02g0570400	Transcript	highly similar to ( 607) AT1G79460 | Symbols: GA2, KS, ATKS | GA2 (GA REQUIRING 2); ent-kaurene synthase | chr1:29890568-29894436 FORWARDhighly similar to ( 606) KSB_CUCMA Ent-kaurene synthase B, chloroplast precursor (EC 4.2.3.19) (KSB) - Cucurbita maxima (Pumpkin) (Winter squash)Terpene_cyclase_plant_C1 Terpene_cyclase_C1 Terpene_synth_C Terpene_synth Isoprenoid_Biosyn_C1 protein|terpene syntha…	-2.773	Cp+G vs.Cp
secondary metabolism.isoprenoids.terpenoids	Os02g0571100	Transcript	highly similar to ( 565) AT4G02780 | Symbols: GA1, ABC33, ATCPS1 | GA1 (GA REQUIRING 1); ent-copalyl diphosphate synthase/ magnesium ion binding | chr4:1237881-1244766 REVERSEhighly similar to ( 602) KSA_PEA Ent-kaurene synthase A, chloroplast precursor (EC 5.5.1.13) (Ent-copalyl diphosphate synthase) (KSA) - Pisum sativum (Garden pea)Terpene_cyclase_plant_C1 Terpene_synth Terpene_synth_C protein…	-4.105	Cp+G vs.Cp
secondary metabolism.isoprenoids.terpenoids	Os02g0568700	Transcript	moderately similar to ( 337) AT1G79460 | Symbols: GA2, KS, ATKS | GA2 (GA REQUIRING 2); ent-kaurene synthase | chr1:29890568-29894436 FORWARDmoderately similar to ( 350) KSB_CUCMA Ent-kaurene synthase B, chloroplast precursor (EC 4.2.3.19) (KSB) - Cucurbita maxima (Pumpkin) (Winter squash)Terpene_cyclase_plant_C1 Transposase_21 Terpene_cyclase_C1 Terpene_synth_C Terpene_synth Isoprenoid_Biosyn_C1…	-5.344	Cp+G vs.Cp
secondary metabolism.isoprenoids.terpenoids	Os04g0179700	Transcript	highly similar to ( 597) AT1G79460 | Symbols: GA2, KS, ATKS | GA2 (GA REQUIRING 2); ent-kaurene synthase | chr1:29890568-29894436 FORWARDhighly similar to ( 604) KSB_CUCMA Ent-kaurene synthase B, chloroplast precursor (EC 4.2.3.19) (KSB) - Cucurbita maxima (Pumpkin) (Winter squash)Terpene_cyclase_plant_C1 Terpene_cyclase_C1 Terpene_synth_C Terpene_synth Isoprenoid_Biosyn_C1 protein|ent-kaurene sy…	-4.657	Cp+G vs.Cp
secondary metabolism.isoprenoids.terpenoids	Os12g0491800	Transcript	highly similar to ( 563) AT1G79460 | Symbols: GA2, KS, ATKS | GA2 (GA REQUIRING 2); ent-kaurene synthase | chr1:29890568-29894436 FORWARDhighly similar to ( 617) KSB_CUCMA Ent-kaurene synthase B, chloroplast precursor (EC 4.2.3.19) (KSB) - Cucurbita maxima (Pumpkin) (Winter squash)Terpene_cyclase_plant_C1 Terpene_cyclase_C1 Terpene_synth_C Terpene_synth Isoprenoid_Biosyn_C1 protein|terpene syntha…	-2.006	Cp+G vs.Cp
secondary metabolism.isoprenoids.terpenoids	Os03g0428200	Transcript	moderately similar to ( 262) AT5G23960 | Symbols: ATTPS21, TPS21 | TPS21 (TERPENE SYNTHASE 21); (-)-E-beta-caryophyllene synthase/ alpha-humulene synthase | chr5:8092969-8095128 FORWARDmoderately similar to ( 310) DCS1_GOSHI (+)-delta-cadinene synthase (EC 4.2.3.13) (D-cadinene synthase) - Gossypium hirsutum (Upland cotton)Terpene_cyclase_plant_C1 Terpene_synth_C Terpene_cyclase_C1 Terpene_synth …	0.91	Cp+G vs.Cp
secondary metabolism.isoprenoids.terpenoids	Os04g0178300	Transcript	moderately similar to ( 303) AT4G02780 | Symbols: GA1, ABC33, ATCPS1 | GA1 (GA REQUIRING 1); ent-copalyl diphosphate synthase/ magnesium ion binding | chr4:1237881-1244766 REVERSEmoderately similar to ( 343) KSA_PEA Ent-kaurene synthase A, chloroplast precursor (EC 5.5.1.13) (Ent-copalyl diphosphate synthase) (KSA) - Pisum sativum (Garden pea)Terpene_cyclase_plant_C1 Terpene_synth protein|ent-kau…	-2.83	Cp+G vs.Cp
secondary metabolism.isoprenoids.terpenoids	Os03g0361500	Transcript	weakly similar to ( 117) AT3G14520 | Symbols: | terpene synthase/cyclase family protein | chr3:4875868-4878243 REVERSEweakly similar to ( 145) DCS1_GOSHI (+)-delta-cadinene synthase (EC 4.2.3.13) (D-cadinene synthase) - Gossypium hirsutum (Upland cotton)Terpene_cyclase_plant_C1 Terpene_synth_C Terpene_cyclase_C1 protein|terpene synthase family, metal binding domain containing protein, expressed	0.864	Cp+G vs.Cp
